# Supplementary material for: A murine model of adult gastrointestinal colonization by Group B Streptococcus
Source: Infect Immun. 2026 Jan 30;94(3):e00527-25. doi: 10.1128/iai.00527-25 (PMC12974117; doi:10.1128/iai.00527-25)
Supplement: Table S1 — In vivo GBS CJB111 Tn-Seq screen. [file iai.00527-25-s0005.xlsx]

## Sheet: Table_S1
Supplementary Table S1: in vivo GBS CJB111 Tn-Seq screen
#ORF	Gene Name	Description	Sites	Mean Control	Mean Experimental	Log 2 FC	Sum Control	Sum Experimental	Delta Mean	P Value	Adj P Value	COGs
ID870_00005	-	hypothetical protein	31	216.1	0	-7.76	20099.4	0	-216.1	0	0	S
ID870_00015	-	hypothetical protein	23	125.9	0	-6.99	8683.7	0	-125.9	0	0	S
ID870_00020	-	hypothetical protein	100	206.5	116.5	-0.82	61945.9	34948.2	-90	0.4732	0.71157	S
ID870_00025	-	hypothetical protein	29	167.3	0	-7.39	14555.9	0	-167.3	0	0	S
ID870_00030	-	hypothetical protein	27	193.5	82.3	-1.22	15672.8	6662.4	-111.2	0.1437	0.22933	S
ID870_00040	rarA	replication-associated recombination protein A	101	230.4	99.2	-1.21	69823.5	30064.8	-131.2	0.022	0.03734	L
ID870_00045	yncA	GNAT family N-acetyltransferase	21	44.6	0	-5.51	2811.6	0	-44.6	0	0	M
ID870_00050	-	helix-turn-helix transcriptional regulator	12	431.8	1830.9	2.08	15543.9	65911.6	1399.1	0.3934	0.59967	K
ID870_00055	-	DUF3278 domain-containing protein	42	188.5	0	-7.57	23756.6	0	-188.5	0	0	S
ID870_00060	-	DUF3013 family protein	15	172.6	0	-7.44	7766.8	0	-172.6	0	0	S
ID870_00065	nudA	RNA-binding protein	25	240.3	58.3	-2.03	18021.7	4369	-182	0	0	S
ID870_00070	-	NUDIX hydrolase	21	245.2	0	-7.94	15444.5	0	-245.2	0	0	L
ID870_00075	-	GNAT family N-acetyltransferase	30	48.3	0	-5.62	4345.1	0	-48.3	0	0	K
ID870_00080	mta	MerR family transcriptional regulator	36	101.2	0	-6.67	10927.6	0	-101.2	0	0	K
ID870_00085	-	MepB family protein	32	91.8	0	-6.54	8814.8	0	-91.8	0	0	S
ID870_00090	prmA	50S ribosomal protein L11 methyltransferase	39	70	0	-6.15	8190	0	-70	0	0	J
ID870_00095	rsmE	16S rRNA (uracil(1498)-N(3))-methyltransferase	20	30.7	0	-4.98	1839.9	0	-30.7	0	0	J
ID870_00100	tmk	AAA family ATPase	52	168	0	-7.4	26206.1	0	-168	0	0	F
ID870_00105	pstS	substrate-binding domain-containing protein	63	161.6	0	-7.35	30548.7	0	-161.6	0	0	P
ID870_00110	pstC	phosphate ABC transporter permease subunit PstC	65	145.2	135.3	-0.1	28323.6	26386.6	-9.9	1	1	P
ID870_00115	pstA	phosphate ABC transporter permease PstA	76	170.2	19.2	-3.09	38809.4	4369	-151.1	0	0	P
ID870_00120	pstB	phosphate ABC transporter ATP-binding protein	42	112.3	0	-6.82	14144.7	0	-112.3	0	0	P
ID870_00125	phoU	phosphate signaling complex protein PhoU	53	158.2	0	-7.31	25148.7	0	-158.2	0	0	P
ID870_00130	TCS18_R	response regulator transcription factor	42	227.8	0	-7.84	28706.1	0	-227.8	0	0	T
ID870_00135	TCS18_S	two-component sensor histidine kinase	115	159.5	0	-7.33	55027	0	-159.5	0	0	T
ID870_00140	ptsG	PTS transporter subunit EIIC	155	161.2	36.5	-2.11	74952	16961	-124.7	0	0	G
ID870_00145	rgfB	endonuclease/exonuclease/phosphatase family%0Aprotein	65	121.8	0	-6.94	23746.2	0	-121.8	0	0	L
ID870_00150	TCS17/rgfC	response regulator transcription factor	69	164.8	57.7	-1.5	34118	11950.5	-107.1	0.0018	0.0032	K
ID870_00155	TCS17/rgfA	GHKL domain-containing protein	127	171.9	103.7	-0.72	65503.8	39525	-68.2	0.9982	1	T
ID870_00160	comA	ABC transporter ATP-binding protein	10	56.8	0	-5.85	1705.3	0	-56.8	0	0	V
ID870_00165	-	transcriptional regulator	12	204.5	0	-7.68	7360.6	0	-204.5	0	0	S
ID870_00170	-	ABC transporter ATP-binding protein	56	93.7	0	-6.56	15738.1	0	-93.7	0	0	V
ID870_00175	-	ABC transporter permease subunit	106	113.1	13.7	-2.95	35974.5	4369	-99.4	0	0	S
ID870_00180	-	alanine racemase	95	159.7	34	-2.2	45503.9	9692.2	-125.7	0	0	I
ID870_00185	-	PTS mannose transporter subunit IIA	30	106.7	0	-6.75	9600.8	0	-106.7	0	0	G
ID870_00190	ptsB	PTS sugar transporter subunit IIB	34	70.9	166.3	1.22	7233.6	16961	95.4	1	1	G
ID870_00195	ptsC	PTS%0Amannose/fructose/sorbose/N-acetylgalactosamine transporter%0Asubunit IIC	58	101.9	0	-6.69	17736.5	0	-101.9	0	0	G
ID870_00200	ptsD	PTS mannose/fructose/sorbose transporter family%0Asubunit IID	62	163.9	40.2	-2	30480.6	7470	-123.7	0	0	G
ID870_00205	TCS16/fpsS	sensor histidine kinase	149	153.4	157.2	0.04	68581.7	70280.6	3.8	0.9884	1	T
ID870_00210	TCS16/fspR	response regulator	64	122.1	0	-6.94	23446.5	0	-122.1	0	0	K
ID870_00215	-	extracellular solute-binding protein	87	147.7	0	-7.22	38536.9	0	-147.7	0	0	P
ID870_00220	-	kinase	41	186.8	0	-7.55	22972.1	0	-186.8	0	0	S
ID870_00225	yhfE	M42 family metallopeptidase	75	231	0	-7.86	51985.5	0	-231	0	0	G
ID870_00230	nrdI	class Ib ribonucleoside-diphosphate reductase%0Aassembly flavoprotein NrdI	28	0.4	0	-0.44	29.6	0	-0.4	1	1	F
ID870_00235	cpdB	bifunctional 2'%2C3'-cyclic-nucleotide%0A2'-phosphodiesterase/3'-nucleotidase	167	168.6	258.6	0.61	84480.6	129563	90	0.5917	0.82657	F
ID870_00240	relA	bifunctional (p)ppGpp%0Asynthetase/guanosine-3'%2C5'-bis(diphosphate)%0A3'-pyrophosphohydrolase	151	138.8	19.3	-2.78	62866.6	8738	-119.5	0	0	K
ID870_00245	dtd	D-tyrosyl-tRNA(Tyr) deacylase	29	173.6	0	-7.45	15103.1	0	-173.6	0	0	J
ID870_00250	acdAII	zinc ABC transporter substrate-binding protein	64	113.9	0	-6.84	21877.1	0	-113.9	0	0	P
ID870_00255	shtII	pneumococcal-type histidine triad protein	167	132.6	0	-7.06	66409.6	0	-132.6	0	0	S
ID870_00260	-	DeoR/GlpR transcriptional regulator	59	110.3	149.1	0.43	19514.3	26386.6	38.8	1	1	K
ID870_00265	-	PTS sugar transporter subunit IIA	41	144.4	0	-7.18	17765.6	0	-144.4	0	0	G
ID870_00270	-	PTS sugar transporter subunit IIB	26	145.9	506.7	1.79	11381.7	39525	360.8	1	1	G
ID870_00275	gatC	PTS galactitol transporter subunit IIC	117	129.3	88.3	-0.54	45383.5	31008.4	-41	0.995	1	G
ID870_00280	nanA	exo-alpha-sialidase	210	157.2	32.8	-2.23	99058.4	20688.5	-124.4	0	0	G
ID870_00285	lacA	galactose-6-phosphate isomerase subunit LacA	34	38.5	0	-5.3	3929.6	0	-38.5	0	0	G
ID870_00290	lacB	galactose-6-phosphate isomerase subunit LacB	46	62.2	0	-5.98	8581.6	0	-62.2	0	0	G
ID870_00295	-	tagatose-6-phosphate kinase	70	117.3	47.7	-1.28	24640.5	10022.7	-69.6	0.0367	0.06125	H
ID870_00300	lacD	tagatose-bisphosphate aldolase	61	14.2	0	-3.92	2596.3	0	-14.2	0	0	G
ID870_00305	lacX	aldose 1-epimerase family protein	68	229.3	176.9	-0.37	46769.5	36078.8	-52.4	0.9532	1	G
ID870_00310	lrp	helix-turn-helix domain-containing protein	63	187.5	0	-7.56	35444.8	0	-187.5	0	0	Q
ID870_00315	ugpC	sn-glycerol-3-phosphate ABC transporter%0AATP-binding protein UgpC	65	204.1	0	-7.68	39790.5	0	-204.1	0	0	P
ID870_00320	dexB	alpha-glucosidase	110	157.3	49	-1.66	51906.3	16174.4	-108.3	0	0	G
ID870_00325	galE	UDP-glucose 4-epimerase GalE	61	0.2	0	-0.22	30.4	0	-0.2	0.0063	0.01094	M
ID870_00330	TCS15/maeR	response regulator	50	140.2	6.6	-4.22	21025.8	987.8	-133.6	0	0	T
ID870_00335	TCS15/maeE	Spo0B domain-containing protein	112	160.8	151.9	-0.08	54021.2	51047.6	-8.8	1	1	T
ID870_00340	malP	2-hydroxycarboxylate transporter family protein	112	212.1	0	-7.74	71267.6	0	-212.1	0	0	C
ID870_00345	-	NADP-dependent malic enzyme	76	146.2	0	-7.2	33324.7	0	-146.2	0	0	C
ID870_00350	bta	thiol reductase thioredoxin	16	264.5	0	-8.05	12695.4	0	-264.5	0	0	C
ID870_00355	yajC	preprotein translocase subunit YajC	13	8.2	0	-3.21	321	0	-8.2	0.0508	0.08387	U
ID870_00360	uppS	isoprenyl transferase	61	0	0	0	0	0	0	1	1	H
ID870_00365	cdsA	phosphatidate cytidylyltransferase	64	0	137.4	7.07	5.3	26386.6	137.4	1	1	S
ID870_00370	rseP	RIP metalloprotease RseP	102	20.8	0	-4.45	6376.4	0	-20.8	0	0	M
ID870_00375	proS	proline--tRNA ligase	118	0.1	0	-0.16	40.2	0	-0.1	1	1	J
ID870_00380	-	glycoside hydrolase family 73 protein	48	122	0	-6.94	17574.8	0	-122	0	0	N
ID870_00385	polC	PolC-type DNA polymerase III	276	0	0	-0.06	35.8	0	0	0.2517	0.3914	L
ID870_00390	-	MarR family transcriptional regulator	26	69.6	506.7	2.85	5426.3	39525	437.2	1	1	K
ID870_00395	-	nitroreductase family protein	33	73.4	0	-6.22	7267.4	0	-73.4	0	0	S
ID870_00400	eda	bifunctional 4-hydroxy-2-oxoglutarate%0Aaldolase/2-dehydro-3-deoxy-phosphogluconate aldolase	48	47.1	0	-5.59	6782.6	0	-47.1	0	0	G
ID870_00405	-	sugar kinase	67	77.6	0	-6.3	15605.7	0	-77.6	0	0	G
ID870_00410	dhuI	5-dehydro-4-deoxy-D-glucuronate isomerase DhuI	41	82.9	0	-6.39	10199.6	0	-82.9	0	0	G
ID870_00415	dhuD	monomeric 2-dehydro-3-deoxy-D-gluconate%0A5-dehydrogenase DhuD	48	92.8	0	-6.55	13360	0	-92.8	0	0	I
ID870_00420	agaF	PTS sugar transporter subunit IIA	30	102	0	-6.69	9180.5	0	-102	0	0	G
ID870_00425	ugl	glycoside hydrolase family 88 protein	103	84.6	21	-1.96	26137.8	6482.2	-63.6	0	0	S
ID870_00430	-	PTS system%0Amannose/fructose/N-acetylgalactosamine-transporter subunit%0AIIB	35	51	0	-5.7	5350.7	0	-51	0	0	G
ID870_00435	-	PTS%0Amannose/fructose/sorbose/N-acetylgalactosamine transporter%0Asubunit IIC	47	115	0	-6.86	16209.2	0	-115	0	0	G
ID870_00440	agaD	PTS mannose/fructose/sorbose transporter family%0Asubunit IID	68	116	0	-6.87	23661	0	-116	0	0	G
ID870_00445	-	alginate lyase family protein	163	172.2	64	-1.41	84216.7	31281.9	-108.3	0	0	M
ID870_00450	regR	LacI family DNA-binding transcriptional%0Aregulator	69	352.5	158.8	-1.15	72974.1	32868.8	-193.7	0.0399	0.06648	K
ID870_00455	def	peptide deformylase	30	0	0	0	0	0	0	1	1	J
ID870_00460	-	cyclic nucleotide-binding domain-containing%0Aprotein	49	302.2	253.3	-0.25	44422	37237.8	-48.9	0.9953	1	K
ID870_00465	-	MFS transporter	101	356.4	130.4	-1.44	107983	39525	-225.9	0	0	P
ID870_00470	-	Gfo/Idh/MocA family oxidoreductase	77	169.8	82.7	-1.03	39229.4	19093.6	-87.2	0.1823	0.28886	S
ID870_00475	pepO	endopeptidase	122	120.4	26.5	-2.14	44081.8	9692.2	-94	0	0	O
ID870_00480	-	LD-carboxypeptidase	59	174.8	78.7	-1.14	30940.8	13936	-96.1	0.0635	0.10415	V
ID870_00485	-	hypothetical protein	14	139.1	0	-7.13	5841.3	0	-139.1	0	0	S
ID870_00490	-	sodium:proton antiporter	168	166.8	12.9	-3.6	84083.9	6482.2	-154	0	0	P
ID870_00500	ahpF	alkyl hydroperoxide reductase subunit F	98	197.2	217.5	0.14	57965.8	63931.2	20.3	0.7202	0.98954	O
ID870_00505	ahpC	peroxiredoxin	25	154.4	0	-7.28	11581.2	0	-154.4	0	0	O
ID870_00510	rpsB	30S ribosomal protein S2	43	25.2	0	-4.71	3251.3	0	-25.2	0.1033	0.16591	J
ID870_00515	tsf	elongation factor Ts	56	0.2	0	-0.3	38.3	0	-0.2	0.103	0.16556	J
ID870_00520	-	small multi-drug export protein	32	42.4	0	-5.44	4073.3	0	-42.4	0	0	S
ID870_00525	ctsR	CtsR family transcriptional regulator	35	308.5	41.6	-2.86	32391	4369	-266.9	0	0	K
ID870_00530	clpC	ATP-dependent Clp protease ATP-binding subunit	173	36.9	98.4	1.39	19155.5	51047.6	61.4	1	1	O
ID870_00535	pat	N-acetyltransferase	47	186.8	0	-7.55	26337.7	0	-186.8	0	0	M
ID870_00540	dukB	deoxynucleoside kinase	51	160.6	0	-7.34	24575.1	0	-160.6	0	0	F
ID870_00545	dusB	tRNA dihydrouridine synthase DusB	65	175	0	-7.46	34134.5	0	-175	0	0	J
ID870_00550	hslO	Hsp33 family molecular chaperone HslO	54	139.8	0	-7.14	22652.5	0	-139.8	0	0	O
ID870_00555	-	toxic anion resistance protein	68	151.8	0	-7.26	30960.2	0	-151.8	0	0	P
ID870_00560	-	hypothetical protein	64	323.1	415.7	0.36	62036.8	79815.6	92.6	0.6196	0.86282	S
ID870_00565	gshAB	bifunctional glutamate--cysteine ligase%0AGshA/glutathione synthetase GshB	175	393.4	327.5	-0.26	206523	171916	-65.9	0.6198	0.86282	H
ID870_00570	-	PAS domain-containing protein	54	1200.7	2700.9	1.17	194521	437541	1500.1	0.0214	0.03638	S
ID870_00575	-	IS5 family transposase	43	253.9	92.9	-1.44	32756.9	11980.2	-161.1	0.0011	0.00196	L
ID870_00580	pfoR	PTS sugar transporter subunit IIC	81	127.9	87.8	-0.54	31067.9	21330	-40.1	0.914	1	G
ID870_00585	purA	adenylosuccinate synthase	83	309.1	12.5	-4.52	76969.8	3110.8	-296.6	0	0	F
ID870_00590	-	hypothetical protein	35	171	0	-7.43	17950	0	-171	0	0	S
ID870_00595	-	hypothetical protein	41	173.4	0	-7.45	21328.8	0	-173.4	0	0	S
ID870_00600	sgaT	PTS sugar transporter subunit IIC	84	103	0	-6.7	25949.2	0	-103	0	0	S
ID870_00605	ulaB	PTS sugar transporter subunit IIB	16	90.2	0	-6.51	4330.2	0	-90.2	0	0	G
ID870_00610	ptxA	PTS sugar transporter subunit IIA	24	88.8	0	-6.49	6392.8	0	-88.8	0	0	G
ID870_00615	ulaD	3-keto-L-gulonate-6-phosphate decarboxylase%0AUlaD	34	128.3	0	-7.01	13087	0	-128.3	0	0	G
ID870_00620	sga	L-ribulose-5-phosphate 3-epimerase	45	133.5	0	-7.07	18023.8	0	-133.5	0	0	G
ID870_00625	araD	L-ribulose-5-phosphate 4-epimerase	45	140.7	81.7	-0.78	19000.3	11031.4	-59	0.3949	0.60104	G
ID870_00630	fsa	fructose-6-phosphate aldolase	37	49.8	0	-5.67	5525.1	0	-49.8	0	0	H
ID870_00635	-	LacI family DNA-binding transcriptional%0Aregulator	75	149	0	-7.23	33524	0	-149	0	0	K
ID870_00640	-	hypothetical protein	61	89.2	0	-6.5	16325.5	0	-89.2	0	0	S
ID870_00645	gyaR	dihydrofolate reductase	53	128.1	517.4	2.01	20369.9	82266.2	389.3	0.2069	0.32552	C
ID870_00650	-	PTS galactitol transporter subunit IIC	105	153.6	149.6	-0.04	48382	47110.2	-4	0.9875	1	G
ID870_00655	-	amidohydrolase	72	162.1	122.2	-0.4	35005.5	26386.6	-39.9	1	1	S
ID870_00660	-	carbohydrate kinase	112	155.3	0	-7.29	52190.6	0	-155.3	0	0	G
ID870_00665	-	AP endonuclease	63	117.5	0	-6.89	22202.8	0	-117.5	0	0	G
ID870_00670	-	transcription antiterminator	138	223.7	16.1	-3.72	92622.2	6662.4	-207.6	0	0	K
ID870_00675	ulaG	L-ascorbate 6-phosphate lactonase	65	142.4	43.9	-1.68	27769.8	8561.6	-98.5	0	0	S
ID870_00680	xfp	phosphoketolase family protein	139	136.5	0	-7.1	56918.6	0	-136.5	0	0	G
ID870_00685	opuAA	glycine betaine/L-proline ABC transporter%0AATP-binding protein	70	197.4	0	-7.63	41454.1	0	-197.4	0	0	E
ID870_00690	busAB	ABC transporter permease/substrate binding%0Aprotein	130	265.9	142.1	-0.9	103682	55416.6	-123.8	0.6093	0.84997	E
ID870_00695	-	YjiH family protein	98	98.8	0	-6.64	29061.6	0	-98.8	0	0	S
ID870_00700	rpmH	50S ribosomal protein L34	10	0.2	0	-0.29	6.8	0	-0.2	1	1	J
ID870_00705	dltR	response regulator transcription factor	52	166.9	0	-7.39	26032.5	0	-166.9	0	0	T
ID870_00710	dltS	HAMP domain-containing histidine kinase	85	207.4	0	-7.7	52892.1	0	-207.4	0	0	T
ID870_00715	dltX	teichoic acid D-Ala incorporation-associated%0Aprotein DltX	16	5.7	0	-2.75	275.6	0	-5.7	0.001	0.00178	S
ID870_00720	dltA	D-alanine--poly(phosphoribitol) ligase subunit%0ADltA	102	5.2	31.7	2.41	1578.2	9692.2	26.5	1	1	Q
ID870_00725	dltB	D-alanyl-lipoteichoic acid biosynthesis protein%0ADltB	110	5.1	0	-2.6	1673.4	0	-5.1	0	0	M
ID870_00730	dltC	D-alanine--poly(phosphoribitol) ligase subunit%0ADltC	17	3.1	0	-2.02	156.3	0	-3.1	0.003	0.00528	I
ID870_00735	dltD	D-alanyl-lipoteichoic acid biosynthesis protein%0ADltD	83	14.1	0	-3.91	3504.3	0	-14.1	0	0	M
ID870_00740	-	DUF1310 domain-containing protein	37	14.1	0	-3.92	1566.5	0	-14.1	0	0	S
ID870_00745	-	DUF2974 domain-containing protein	98	133.1	0	-7.07	39135.3	0	-133.1	0	0	S
ID870_00750	-	hypothetical protein	33	238.7	0	-7.91	23635.4	0	-238.7	0	0	S
ID870_00755	-	hypothetical protein	19	112.6	0	-6.83	6416.8	0	-112.6	0	0	S
ID870_00760	tatD	TatD family hydrolase	52	180.5	0	-7.5	28159.8	0	-180.5	0	0	L
ID870_00765	rnmV	ribonuclease M5	25	115.9	0	-6.87	8693	0	-115.9	0	0	J
ID870_00770	-	HIT family protein	27	138.7	0	-7.13	11237.9	0	-138.7	0	0	F
ID870_00775	ksgA	16S rRNA%0A(adenine(1518)-N(6)/adenine(1519)-N(6))-%0Adimethyltransferase RsmA	41	3	0	-2	368.8	0	-3	0.0015	0.00267	J
ID870_00780	rrmA	methyltransferase domain-containing protein	59	181.6	0	-7.51	32147	0	-181.6	0	0	H
ID870_00785	rsgA	ribosome small subunit-dependent GTPase A	57	0.2	0	-0.29	37.6	0	-0.2	0.5019	0.72465	G
ID870_00790	rpe	ribulose-phosphate 3-epimerase	43	0.2	0	-0.22	21	0	-0.2	1	1	G
ID870_00795	thiN	thiamine diphosphokinase	43	138.3	204.5	0.56	17834.7	26386.6	66.3	1	1	H
ID870_00800	rmuC	DNA recombination protein RmuC	91	81	0	-6.36	22123.8	0	-81	0	0	S
ID870_00805	yhaM	3'-5' exoribonuclease YhaM family protein	69	434.6	310.1	-0.49	89957	64192.2	-124.5	0.993	1	S
ID870_00810	purR	pur operon repressor	60	0.1	0	-0.19	25.5	0	-0.1	0.5051	0.72465	F
ID870_00815	rpsL	30S ribosomal protein S12	27	0.3	0	-0.39	24.9	0	-0.3	1	1	J
ID870_00820	rpsG	30S ribosomal protein S7	27	0	0	0	0	0	0	1	1	J
ID870_00825	fusA	elongation factor G	88	0	0	0	0	0	0	1	1	J
ID870_00830	gap	type I glyceraldehyde-3-phosphate dehydrogenase	48	0	0	0	0	0	0	1	1	G
ID870_00835	lppC	5'-nucleotidase%2C lipoprotein e(P4) family	65	114.5	38.3	-1.55	22327	7470	-76.2	0.0008	0.00143	S
ID870_00840	pgk	phosphoglycerate kinase	52	0	0	0	0	0	0	1	1	F
ID870_00845	-	aromatic acid exporter family protein	51	62.5	0	-5.99	9556.3	0	-62.5	0	0	S
ID870_00850	glnR	MerR family transcriptional regulator	20	12.6	0	-3.76	754	0	-12.6	0.0003	0.00054	K
ID870_00855	glnA	type I glutamate--ammonia ligase	99	0.1	42.4	5.3	31.5	12604.1	42.3	1	1	E
ID870_00860	pscB	CHAP domain-containing protein	35	59.4	0	-5.92	6240.4	0	-59.4	0	0	S
ID870_00865	rnjA	ribonuclease J	117	0	0	0	0	0	0	1	1	S
ID870_00870	ykzG	DNA-dependent RNA polymerase auxiliary subunit%0Aepsilon family protein	13	246.3	0	-7.95	9604.8	0	-246.3	0	0	S
ID870_00875	tsaB	tRNA%0A(adenosine(37)-N6)-threonylcarbamoyltransferase complex%0Adimerization subunit type 1 TsaB	49	2.9	44.1	3.52	432.5	6482.2	41.2	1	1	O
ID870_00880	rimI	ribosomal protein S18-alanine%0AN-acetyltransferase	31	128.1	0	-7.01	11910.2	0	-128.1	0	0	K
ID870_00885	tsaD	tRNA%0A(adenosine(37)-N6)-threonylcarbamoyltransferase complex%0Atransferase subunit TsaD	65	0	0	0	0	0	0	1	1	O
ID870_00890	ltaE	aminotransferase class V-fold PLP-dependent%0Aenzyme	75	121.4	0	-6.94	27306.4	0	-121.4	0	0	E
ID870_00895	rpsN	30S ribosomal protein S14	21	25.3	0	-4.72	1595.6	0	-25.3	0	0	J
ID870_00900	-	DUF4931 domain-containing protein	56	90	39.7	-1.16	15127	6662.4	-50.4	0.1351	0.21594	C
ID870_00905	ytfP	NAD(P)/FAD-dependent oxidoreductase	82	100.9	17.8	-2.44	24828	4369	-83.2	0	0	S
ID870_00910	-	DUF536 domain-containing protein	32	149.6	0	-7.23	14364	0	-149.6	0	0	S
ID870_00915	dnaQ	3'-5' exonuclease	50	98.9	43.2	-1.18	14842.4	6482.2	-55.7	0.2043	0.32168	L
ID870_00920	-	MerR family transcriptional regulator	67	91.7	21.7	-2.03	18437.5	4369	-70	0	0	K
ID870_00925	cfa	class I SAM-dependent methyltransferase	96	248	210.9	-0.23	71434.8	60739.8	-37.1	1	1	M
ID870_00930	yaaK	YbaB/EbfC family nucleoid-associated protein	16	135.5	0	-7.09	6502.6	0	-135.5	0	0	S
ID870_00935	-	GNAT family N-acetyltransferase	30	116.8	0	-6.88	10509.8	0	-116.8	0	0	J
ID870_00940	-	PhzF family phenazine biosynthesis protein	54	143.2	0	-7.17	23196.2	0	-143.2	0	0	S
ID870_00945	-	GrpB family protein	56	180.1	0	-7.5	30264.7	0	-180.1	0	0	K
ID870_00950	-	aldo/keto reductase	45	118.6	48	-1.29	16013.1	6482.2	-70.6	0.0691	0.11288	S
ID870_00955	-	short-chain dehydrogenase	26	61.3	0	-5.96	4779.9	0	-61.3	0	0	S
ID870_00960	-	SDR family NAD(P)-dependent oxidoreductase	28	145.9	0	-7.2	12256.5	0	-145.9	0	0	I
ID870_00965	-	short-chain dehydrogenase	3	49.9	0	-5.67	449.5	0	-49.9	0.0495	0.082	S
ID870_00970	-	LysR family transcriptional regulator	10	111.6	0	-6.81	3347.5	0	-111.6	0	0	S
ID870_00975	-	hypothetical protein	20	183.7	0	-7.53	11020.9	0	-183.7	0	0	K
ID870_00980	-	transcriptional regulator	17	157.2	0	-7.31	8017.7	0	-157.2	0	0	S
ID870_00985	-	PTS sugar transporter subunit IIA	164	115.7	13.2	-3.04	56942	6482.2	-102.6	0	0	G
ID870_00990	-	PTS fructose transporter subunit IIB	16	85.4	0	-6.43	4100.2	0	-85.4	0	0	G
ID870_00995	-	PTS sugar transporter subunit IIA	33	33.4	0	-5.11	3308.4	0	-33.4	0	0	G
ID870_01000	-	PTS fructose transporter subunit IIC	81	116.4	135.3	0.21	28296.5	32868.8	18.8	1	1	G
ID870_01005	alsE	ribulose-phosphate 3-epimerase	55	170.5	159.9	-0.09	28132.7	26386.6	-10.6	1	1	G
ID870_01010	fsa	fructose-6-phosphate aldolase	37	158.7	0	-7.32	17613.9	0	-158.7	0	0	H
ID870_01015	tkt	transketolase	99	139.4	0	-7.13	41394.9	0	-139.4	0	0	G
ID870_01020	-	DUF4365 domain-containing protein	119	149.2	27.1	-2.42	53255.4	9692.2	-122	0	0	S
ID870_01025	hsdM	type I restriction-modification system subunit%0AM	102	129.6	129.2	0	39662.9	39525	-0.5	1	1	V
ID870_01030	-	restriction endonuclease subunit S	7	44.5	0	-5.51	934.1	0	-44.5	0.0003	0.00054	S
ID870_01035	-	hypothetical protein	28	93.6	0	-6.56	7866	0	-93.6	0	0	S
ID870_01040	menA	prenyltransferase	75	228.9	0	-7.84	51494.5	0	-228.9	0	0	H
ID870_01045	yumB	NAD(P)/FAD-dependent oxidoreductase	78	173.5	0	-7.45	40597.7	0	-173.5	0	0	C
ID870_01050	cydA	cytochrome ubiquinol oxidase subunit I	94	186	0	-7.55	52464.7	0	-186	0	0	C
ID870_01055	cydB	cytochrome d ubiquinol oxidase subunit II	69	202.2	92.2	-1.12	41862.8	19086.3	-110	0.0683	0.11175	C
ID870_01060	cydC	thiol reductant ABC exporter subunit CydD	146	103.9	90.2	-0.2	45509.6	39525	-13.7	1	1	V
ID870_01065	cydD	thiol reductant ABC exporter subunit CydC	133	143.4	82.4	-0.79	57210.9	32868.8	-61	0.5757	0.80759	V
ID870_01070	hepT	polyprenyl synthetase family protein	65	103.9	5.1	-4.11	20256.4	987.8	-98.8	0	0	H
ID870_01075	-	hypothetical protein	24	50	0	-5.67	3603.2	0	-50	0	0	S
ID870_01080	pepX	Xaa-Pro dipeptidyl-peptidase	158	147.3	8.6	-3.94	69802.2	4098.6	-138.6	0	0	E
ID870_01085	rcfB	Crp/Fnr family transcriptional regulator	58	497.4	178.2	-1.48	86545.8	31008.4	-319.2	0.0001	0.00018	K
ID870_01090	-	MFS transporter	111	315.9	185.9	-0.76	105199	61898.8	-130	0.7868	1	E
ID870_01095	-	universal stress protein	31	0.3	0	-0.41	30.7	0	-0.3	0.1226	0.19675	T
ID870_01100	gla	aquaporin family protein	47	12.6	0	-3.76	1771.7	0	-12.6	0	0	U
ID870_01105	-	sulfite exporter TauE/SafE family protein	68	267.5	42.8	-2.61	54570.3	8738	-224.7	0	0	S
ID870_01110	cppA	CppA family protein	49	225.2	0	-7.82	33098.2	0	-225.2	0	0	E
ID870_01115	-	beta-lactamase family protein	80	135.3	18.2	-2.83	32461.4	4369	-117.1	0	0	V
ID870_01120	-	pyridoxamine 5'-phosphate oxidase family%0Aprotein	29	158.2	0	-7.31	13766.2	0	-158.2	0	0	S
ID870_01125	pflB	formate C-acetyltransferase	137	10.4	124.2	3.46	4281.4	51047.6	113.8	1	1	C
ID870_01130	dinB	DNA polymerase IV	77	172.2	0	-7.44	39772.2	0	-172.2	0	0	L
ID870_01135	-	hypothetical protein	42	220.1	59.4	-1.87	27730.6	7480.2	-160.7	0	0	S
ID870_01140	recD2	ATP-dependent RecD-like DNA helicase	199	89.3	44.2	-1	53301.6	26386.6	-45.1	0.4444	0.66927	L
ID870_01145	lepB	signal peptidase I	42	0	0	0	0	0	0	1	1	U
ID870_01150	rnhC	ribonuclease HIII	66	0	0	0	0	0	0	1	1	L
ID870_01155	-	hypothetical protein	22	107.9	0	-6.77	7123.3	0	-107.9	0	0	S
ID870_01160	cvpA	CvpA family protein	54	139.4	0	-7.13	22585.3	0	-139.4	0	0	S
ID870_01165	mutS2	endonuclease MutS2	166	107.3	66	-0.69	53455	32868.8	-41.3	0.6658	0.91857	L
ID870_01170	-	phosphatase PAP2 family protein	49	200.6	179.5	-0.16	29493.8	26386.6	-21.1	1	1	I
ID870_01175	trxA	thioredoxin	16	0.3	0	-0.35	13.3	0	-0.3	1	1	O
ID870_01180	immR_1	helix-turn-helix transcriptional regulator	47	116.9	0	-6.88	16482.6	0	-116.9	0	0	K
ID870_01185	mutY	A/G-specific adenine glycosylase	76	173.8	37.6	-2.18	39624.1	8561.6	-136.2	0	0	L
ID870_01190	rpsF	30S ribosomal protein S6	13	0.2	0	-0.32	9.6	0	-0.2	1	1	J
ID870_01195	ssb	single-stranded DNA-binding protein	32	0	0	0	0	0	0	1	1	L
ID870_01200	rpsR	30S ribosomal protein S18	17	53.9	0	-5.78	2751.2	0	-53.9	0.0022	0.0039	J
ID870_01205	corA	magnesium transporter CorA family protein	68	0	0	-0.06	8	0	0	1	1	P
ID870_01210	-	DUF1129 family protein	59	165.5	48.4	-1.75	29292.5	8561.6	-117.1	0.0003	0.00054	S
ID870_01215	uvrA	excinuclease ABC subunit UvrA	188	95.5	90.5	-0.08	53882.2	51047.6	-5	1	1	L
ID870_01220	pefA	multidrug efflux MFS transporter	100	66.5	438.9	2.7	19954.2	131684	372.4	0.0495	0.082	E
ID870_01225	pefB	DUF4811 domain-containing protein	48	70.9	354.5	2.31	10203.5	51047.6	283.6	1	1	S
ID870_01230	pepP	aminopeptidase P family protein	76	124.6	0	-6.97	28409.6	0	-124.6	0	0	E
ID870_01235	comEB	competence protein ComE	34	155.7	17.7	-3.07	15879.6	1801.4	-138	0	0	F
ID870_01240	-	hypothetical protein	53	135.2	0	-7.09	21491	0	-135.2	0	0	S
ID870_01245	-	hypothetical protein	21	230	0	-7.85	14490.7	0	-230	0	0	S
ID870_01250	-	hypothetical protein	29	126.8	0	-7	11030.6	0	-126.8	0	0	S
ID870_01255	-	DUF4176 domain-containing protein	15	168.7	0	-7.41	7591.4	0	-168.7	0	0	S
ID870_01265	efp	elongation factor P	34	0	580.9	9.18	0	59255.4	580.9	0.251	0.39122	J
ID870_01270	-	Asp23/Gls24 family envelope stress response%0Aprotein	29	0	0	0	0	0	0	1	1	S
ID870_01275	nusB	transcription antitermination factor NusB	33	39.4	0	-5.33	3895.9	0	-39.4	0	0	K
ID870_01280	scrR	LacI family DNA-binding transcriptional%0Aregulator	70	109.6	0	-6.79	23007.2	0	-109.6	0	0	K
ID870_01285	scrB	sucrose-6-phosphate hydrolase	101	1.4	0	-1.25	418.6	0	-1.4	0	0	G
ID870_01290	scrA	PTS glucose transporter subunit IIA	132	148.1	470.8	1.66	58629.5	186446	322.8	0.0994	0.1608	G
ID870_01295	scrK	ROK family protein	59	177.3	288.4	0.7	31387.9	51047.6	111.1	1	1	K
ID870_01300	manA	mannose-6-phosphate isomerase%2C class I	71	4.3	0	-2.4	912.5	0	-4.3	0	0	G
ID870_01305	secA	preprotein translocase subunit SecA	171	0.1	51.4	5.58	49.4	26386.6	51.3	1	1	U
ID870_01310	aroG	3-deoxy-7-phosphoheptulonate synthase	79	21.6	4.2	-2.13	5120.4	987.8	-17.4	0	0	E
ID870_01315	acpS	holo-ACP synthase	22	0	0	0	0	0	0	1	1	I
ID870_01320	alr	alanine racemase	88	0.2	99.9	6.34	64.8	26386.6	99.7	1	1	E
ID870_01325	-	CHAP domain-containing protein	101	495.2	100.8	-2.29	150056	30539	-394.4	0	0	M
ID870_01330	recG	ATP-dependent DNA helicase RecG	140	0.6	0	-0.69	258.5	0	-0.6	0.0003	0.00054	L
ID870_01335	ydhF	aldo/keto reductase	62	55.4	0	-5.82	10298.2	0	-55.4	0	0	S
ID870_01340	aroE	shikimate dehydrogenase	75	27.7	0	-4.84	6234.5	0	-27.7	0	0	E
ID870_01345	ansB	asparaginase	63	265.6	39.5	-2.72	50205.8	7470	-226.1	0	0	E
ID870_01350	-	HAD-IIB family hydrolase	96	67.2	91.6	0.44	19341.4	26386.6	24.5	1	1	S
ID870_01355	-	universal stress protein	28	101.8	0	-6.68	8554.9	0	-101.8	0	0	T
ID870_01360	aspC	pyridoxal phosphate-dependent aminotransferase	88	183.2	226.5	0.3	48361.6	59785.6	43.3	1	1	E
ID870_01365	codY	GTP-sensing pleiotropic transcriptional%0Aregulator CodY	62	0	67.8	6.1	0	12604.1	67.8	1	1	K
ID870_01370	pncA	cysteine hydrolase	49	150.2	29.7	-2.3	22075.1	4369	-120.4	0	0	Q
ID870_01375	-	3-hydroxyacyl-CoA dehydrogenase	77	132.1	0	-7.06	30516.6	0	-132.1	0	0	I
ID870_01380	ccpN	helix-turn-helix transcriptional regulator	43	259.9	0	-8.03	33532.9	0	-259.9	0	0	K
ID870_01385	yqfL	kinase/pyrophosphorylase	65	97.5	0	-6.62	19017.9	0	-97.5	0	0	S
ID870_01390	ppdK	pyruvate%2C phosphate dikinase	170	84.4	51.7	-0.7	43053	26386.6	-32.7	0.998	1	G
ID870_01395	gatC	Asp-tRNA(Asn)/Glu-tRNA(Gln) amidotransferase%0Asubunit GatC	15	0	0	0	0	0	0	1	1	J
ID870_01400	gatA	Asp-tRNA(Asn)/Glu-tRNA(Gln) amidotransferase%0Asubunit GatA	100	0	21.6	4.45	9.6	6482.2	21.6	1	1	J
ID870_01405	gatB	Asp-tRNA(Asn)/Glu-tRNA(Gln) amidotransferase%0Asubunit GatB	76	0	223.9	7.77	6.8	51047.6	223.9	1	1	J
ID870_01410	-	EamA family transporter	79	120.2	502.3	2.05	28493.4	119056	382.1	0.2576	0.39934	E
ID870_01415	yqeG	YqeG family HAD IIIA-type phosphatase	38	0	0	0	0	0	0	1	1	S
ID870_01420	yqeH	ribosome biogenesis GTPase YqeH	79	0	430.8	8.75	0	102095	430.8	0.5033	0.72465	S
ID870_01425	yhbY	ribosome assembly RNA-binding protein YhbY	20	157.1	0	-7.3	9424.1	0	-157.1	0	0	J
ID870_01430	nadD	nicotinate-nucleotide adenylyltransferase	45	0.2	119.8	6.71	21	16174.4	119.7	0.4964	0.72465	H
ID870_01435	yqeK	bis(5'-nucleosyl)-tetraphosphatase (symmetrical)%0AYqeK	47	31	120.3	1.92	4377.4	16961	89.2	1	1	H
ID870_01440	-	cysteine hydrolase	40	272.2	1906.2	2.8	32666.6	228747	1634	0.0259	0.0437	Q
ID870_01445	rsfS	ribosome silencing factor	24	132.7	90	-0.55	9554.9	6482.2	-42.7	0.9796	1	J
ID870_01450	yqeM	class I SAM-dependent methyltransferase	49	210.4	85.7	-1.28	30923	12604.1	-124.6	0.0518	0.08538	Q
ID870_01455	-	hypothetical protein	25	142.4	1450.1	3.34	10677.9	108758	1307.7	0.2804	0.43368	S
ID870_01460	ylbM	nucleotidyltransferase	73	79.5	277.4	1.79	17412.9	60739.8	197.8	0.6118	0.85286	S
ID870_01465	mta	MerR family transcriptional regulator	52	142.1	0	-7.16	22171.2	0	-142.1	0	0	K
ID870_01470	yrkC	cupin domain-containing protein	22	148.8	0	-7.23	9821.8	0	-148.8	0	0	G
ID870_01475	glpF	aquaporin family protein	46	91.3	477.6	2.37	12597.4	65911.6	386.3	0.4977	0.72465	U
ID870_01480	dhaM	PTS-dependent dihydroxyacetone kinase%0Aphosphotransferase subunit DhaM	24	54	0	-5.78	3886	0	-54	0	0	S
ID870_01485	dhaL	dihydroxyacetone kinase subunit L	31	85.5	595.9	2.79	7952.7	55416.6	510.4	0.8498	1	S
ID870_01490	dhaK	dihydroxyacetone kinase subunit DhaK	55	44.1	51.9	0.23	7271.5	8561.6	7.8	1	1	G
ID870_01495	-	dihydroxyacetone kinase transcriptional%0Aactivator DhaS	53	97.7	0	-6.63	15534.6	0	-97.7	0	0	K
ID870_01500	dhaK2	DhaKLM operon coactivator DhaQ	66	224.7	199.6	-0.17	44481.3	39525	-25	1	1	G
ID870_01505	yeeN	YebC/PmpR family DNA-binding transcriptional%0Aregulator	41	16.4	119.7	2.8	2014.9	14724.6	103.3	1	1	K
ID870_01510	-	gamma-glutamyl-gamma-aminobutyrate hydrolase%0Afamily protein	51	151.5	1225.5	3.01	23179	187504	1074	0.0146	0.02499	S
ID870_01515	-	amino acid ABC transporter substrate-binding%0Aprotein	64	147.7	49.8	-1.55	28355	9563.3	-97.9	0.0004	0.00072	E
ID870_01520	plpB	MetQ/NlpA family ABC transporter%0Asubstrate-binding protein	60	235.9	5.5	-5.19	42461.4	987.8	-230.4	0	0	M
ID870_01525	dapE	M20/M25/M40 family metallo-hydrolase	110	99.3	159.9	0.68	32776.3	52773.2	60.6	0.509	0.72547	E
ID870_01530	metN	methionine ABC transporter ATP-binding protein	72	203	0	-7.67	43858	0	-203	0	0	P
ID870_01535	metI	ABC transporter permease	57	313.5	37.9	-3.01	53601.4	6482.2	-275.6	0	0	P
ID870_01540	adh	zinc-dependent alcohol dehydrogenase family%0Aprotein	75	68.7	0	-6.12	15468.5	0	-68.7	0	0	E
ID870_01545	brnQ	branched-chain amino acid transport system II%0Acarrier protein	117	272.2	31.8	-3.06	95535.4	11148.2	-240.4	0	0	E
ID870_01550	sstT	serine/threonine transporter SstT	94	66.8	93.6	0.48	18825.3	26386.6	26.8	1	1	E
ID870_01555	-	ECF-type riboflavin transporter%0Asubstrate-binding protein	48	191.9	384.8	1	27634.9	55416.6	192.9	1	1	S
ID870_01560	ykoD	ABC transporter ATP-binding protein	137	129.3	10.6	-3.49	53129.2	4369	-118.6	0	0	P
ID870_01565	cbiQ	energy-coupling factor transporter transmembrane%0Aprotein EcfT	78	186.4	27.7	-2.71	43607.3	6482.2	-158.7	0	0	P
ID870_01570	ktrA	TrkA family potassium uptake protein	44	47.3	0	-5.59	6238	0	-47.3	0	0	P
ID870_01575	ktrB	TrkH family potassium uptake protein	112	68.4	19.3	-1.77	22984.8	6482.2	-49.1	0	0	P
ID870_01580	rsmG	16S rRNA (guanine(527)-N(7))-methyltransferase%0ARsmG	60	44.2	283.6	2.66	7948	51047.6	239.4	1	1	J
ID870_01585	lemA	LemA family protein	39	65.2	0	-6.05	7623.6	0	-65.2	0	0	S
ID870_01590	htpX	zinc metalloprotease HtpX	69	85.4	0	-6.43	17681.9	0	-85.4	0	0	O
ID870_01595	ylbN	DUF177 domain-containing protein	45	0	0	0	0	0	0	1	1	K
ID870_01600	csrR/covR	response regulator transcription factor	37	0	0	-0.03	2.7	0	0	1	1	T
ID870_01605	covS	HAMP domain-containing protein	118	28	0	-4.86	9904.1	0	-28	0	0	T
ID870_01610	nrdR	transcriptional repressor NrdR	35	30.1	0	-4.96	3162.7	0	-30.1	0	0	K
ID870_01615	dnaB	DnaD domain protein	84	0	0	0	0	0	0	1	1	L
ID870_01620	dnaI	primosomal protein DnaI	67	0	0	0	0	0	0	1	1	L
ID870_01625	der	ribosome biogenesis GTPase Der	100	0	170.2	7.37	10.3	51047.6	170.1	1	1	S
ID870_01630	snf	DEAD/DEAH box helicase	201	191.2	150.2	-0.35	115285	90572.6	-41	0.5264	0.74468	L
ID870_01635	-	hypothetical protein	32	161.4	45.5	-1.8	15497.6	4369	-115.9	0.0054	0.00939	S
ID870_01640	murC	UDP-N-acetylmuramate--L-alanine ligase	102	0	41.2	5.37	5.3	12604.1	41.2	1	1	M
ID870_01645	-	GNAT family N-acetyltransferase	38	142.6	0	-7.17	16255.8	0	-142.6	0	0	K
ID870_01650	mltG	endolytic transglycosylase MltG	129	218.9	2.6	-5.95	84731.9	987.8	-216.4	0	0	A
ID870_01655	greA	transcription elongation factor GreA	26	0	0	0	0	0	0	1	1	K
ID870_01660	nylA	amidase	91	62	43.8	-0.49	16935.7	11950.5	-18.3	0.9964	1	J
ID870_01665	yckB	transporter substrate-binding domain-containing%0Aprotein	56	90.7	57.7	-0.64	15229.6	9692.2	-33	0.958	1	E
ID870_01670	yckA	amino acid ABC transporter permease	68	86	129.3	0.58	17554.1	26386.6	43.3	1	1	P
ID870_01675	yidC	membrane protein insertase YidC	74	26.5	0	-4.78	5876	0	-26.5	0	0	U
ID870_01680	acyP	acylphosphatase	21	53.1	0	-5.76	3345.9	0	-53.1	0	0	C
ID870_01685	spoU	RNA methyltransferase	45	169.9	244.8	0.52	22942	33049	74.9	0.9997	1	J
ID870_01690	-	HD domain-containing protein	39	277.3	55.4	-2.3	32440.9	6482.2	-221.9	0	0	S
ID870_01695	ybhL	Bax inhibitor-1/YccA family protein	51	86.8	0	-6.46	13279.9	0	-86.8	0	0	S
ID870_01700	yrxA	transcription repressor NadR	36	114.5	0	-6.85	12362.6	0	-114.5	0	0	S
ID870_01705	-	hypothetical protein	53	98.8	0	-6.64	15717	0	-98.8	0	0	S
ID870_01710	-	YneF family protein	15	0	1134.4	10.15	0	51047.6	1134.4	1	1	S
ID870_01715	racE	glutamate racemase	57	0	393.1	8.62	0	67222	393.1	0.2492	0.38918	M
ID870_01720	rdgB	nucleoside-triphosphate diphosphatase	63	127.4	866.7	2.76	24070	163815	739.4	0.0996	0.161	F
ID870_01725	ysnB	metallophosphoesterase	38	214.2	193.5	-0.15	24416.1	22056.4	-20.7	0.999	1	S
ID870_01730	ykuL	CBS domain-containing protein	48	192.3	472.3	1.29	27692.5	68008.6	280	0.5027	0.72465	S
ID870_01735	xerD	site-specific tyrosine recombinase XerD	50	101	390.1	1.94	15144.8	58517.6	289.2	0.8538	1	L
ID870_01740	scpA	segregation/condensation protein A	54	78.9	0	-6.32	12777.3	0	-78.9	0	0	D
ID870_01745	scpB	segregation/condensation protein B	48	105.2	45	-1.21	15141.7	6482.2	-60.1	0.1004	0.16203	D
ID870_01750	rluB	rRNA pseudouridine synthase	50	198.5	0	-7.64	29773.5	0	-198.5	0	0	J
ID870_01755	ytjA	membrane protein insertion efficiency factor%0AYidD	16	11.8	0	-3.68	568.5	0	-11.8	0.0342	0.05722	S
ID870_01760	trkH	TrkH family potassium uptake protein	119	317.5	253.7	-0.32	113342	90572.6	-63.8	0.5331	0.7531	P
ID870_01765	trkA	Trk system potassium transporter TrkA	96	262.1	255.4	-0.04	75490.5	73561.8	-6.7	0.966	1	P
ID870_01770	-	APC family permease	106	174.6	5.7	-4.72	55522.4	1801.4	-168.9	0	0	E
ID870_01775	cspR	tRNA (cytidine(34)-2'-O)-methyltransferase	34	197.7	0	-7.63	20168.1	0	-197.7	0	0	J
ID870_01780	malY	pyridoxal phosphate-dependent aminotransferase	98	133.4	93	-0.52	39211.8	27328.7	-40.4	0.5029	0.72465	E
ID870_01785	upp	uracil phosphoribosyltransferase	42	318.2	34.7	-3.16	40088.4	4369	-283.5	0	0	F
ID870_01790	clpP	ATP-dependent Clp protease proteolytic subunit	41	4.1	0	-2.36	509.8	0	-4.1	0	0	O
ID870_01795	ylbG	DUF2129 domain-containing protein	27	82.3	0	-6.38	6668.7	0	-82.3	0	0	S
ID870_01800	livJ	ABC transporter substrate-binding protein	76	64.2	0	-6.03	14641.4	0	-64.2	0	0	E
ID870_01805	livH	branched-chain amino acid ABC transporter%0Apermease	75	106.1	0	-6.74	23877.1	0	-106.1	0	0	E
ID870_01810	livM	branched-chain amino acid ABC transporter%0Apermease	88	94.7	0	-6.58	24993.6	0	-94.7	0	0	E
ID870_01815	livG	ABC transporter ATP-binding protein	63	75.5	0	-6.26	14278.7	0	-75.5	0	0	E
ID870_01820	livF	ABC transporter ATP-binding protein	41	91.1	0	-6.53	11204.4	0	-91.1	0	0	E
ID870_01825	-	CBS domain-containing protein	49	83.3	0	-6.4	12243.8	0	-83.3	0	0	S
ID870_01830	tmk	dTMP kinase	45	0	49.4	5.65	0	6662.4	49.4	1	1	F
ID870_01835	holB	DNA polymerase III subunit delta'	53	0	0	0	0	0	0	1	1	L
ID870_01840	yabA	DNA replication initiation control protein YabA	17	0	0	0	0	0	0	1	1	L
ID870_01845	rsmI	16S rRNA%0A(cytidine(1402)-2'-O)-methyltransferase	66	0.3	0	-0.39	60.8	0	-0.3	0.0542	0.08919	H
ID870_01850	cutC	copper homeostasis protein CutC	54	139.4	724.6	2.37	22584.7	117387	585.2	0.1541	0.24534	P
ID870_01855	serC	3-phosphoserine/phosphohydroxythreonine%0Atransaminase	93	244.1	173	-0.49	68105	48263	-71.1	0.9957	1	E
ID870_01860	-	acetyltransferase	40	141.4	84.2	-0.74	16971	10099	-57.3	0.5174	0.7335	M
ID870_01865	serA	phosphoglycerate dehydrogenase	84	155.3	228.1	0.55	39147.2	57486.5	72.8	0.9662	1	E
ID870_01870	adaB	methylated-DNA--[protein]-cysteine%0AS-methyltransferase	36	68.6	366	2.4	7405.8	39525	297.4	1	1	L
ID870_01875	yusI	arsenate reductase family protein	28	202.7	0	-7.67	17023.3	0	-202.7	0	0	P
ID870_01880	xth	exodeoxyribonuclease III	61	0.5	216	7.15	96.6	39525	215.5	1	1	L
ID870_01885	-	alpha/beta hydrolase	73	117.3	0	-6.89	25697.9	0	-117.3	0	0	S
ID870_01890	-	PTS sugar transporter subunit IIC	121	127	34.8	-1.84	46108.9	12638.3	-92.2	0	0	G
ID870_01895	-	DUF1275 domain-containing protein	61	111.5	0	-6.81	20407.3	0	-111.5	0	0	S
ID870_01900	tehB	SAM-dependent methyltransferase TehB	67	138.5	131.3	-0.08	27848.2	26386.6	-7.3	1	1	P
ID870_01905	metG	methionine--tRNA ligase	105	0.2	0	-0.28	67.6	0	-0.2	0.2087	0.32784	J
ID870_01910	brnQ	branched-chain amino acid transport system II%0Acarrier protein	107	107.8	0	-6.77	34603.3	0	-107.8	0	0	E
ID870_01915	-	polyphosphate polymerase domain-containing%0Aprotein	62	91.1	64.2	-0.5	16947.1	11950.5	-26.9	0.9992	1	P
ID870_01920	-	DUF4956 domain-containing protein	60	86.5	0	-6.45	15568.1	0	-86.5	0	0	S
ID870_01925	-	CotH kinase family protein	116	103.3	75.8	-0.44	35932.1	26386.6	-27.4	1	1	G
ID870_01930	-	hypothetical protein	164	120.9	53.6	-1.16	59492.4	26386.6	-67.3	0.0762	0.12438	M
ID870_01935	icaA	glycosyltransferase	119	142.9	2.8	-5.26	51028.1	987.8	-140.2	0	0	M
ID870_01940	-	GNAT family N-acetyltransferase	46	157.3	191.2	0.28	21702.9	26386.6	33.9	1	1	K
ID870_01945	-	hypothetical protein	19	200.9	0	-7.66	11451.8	0	-200.9	0	0	S
ID870_01950	-	DUF2829 domain-containing protein	17	137.3	0	-7.11	7004.8	0	-137.3	0	0	S
ID870_01955	fabG	3-oxoacyl-ACP reductase	55	133.7	64.5	-1.04	22052.9	10634.6	-69.2	0.1831	0.2899	Q
ID870_01960	-	DUF3977 family protein	21	146.1	69.3	-1.06	9206.4	4369	-76.8	0.2984	0.4601	S
ID870_01965	-	ASCH domain-containing protein	31	162.4	0	-7.35	15102.9	0	-162.4	0	0	S
ID870_01970	-	Gfo/Idh/MocA family oxidoreductase	88	193.9	28.8	-2.71	51186	7611.2	-165.1	0	0	S
ID870_01975	glxI	VOC family protein	30	160.5	72	-1.15	14444.4	6482.2	-88.5	0.2286	0.35854	E
ID870_01980	-	VOC family protein	24	78.7	0	-6.32	5667.6	0	-78.7	0	0	S
ID870_01985	glmU	bifunctional UDP-N-acetylglucosamine%0Adiphosphorylase/glucosamine-1-phosphate%0AN-acetyltransferase GlmU	105	0.1	9.9	3.28	38.4	3110.8	9.8	1	1	M
ID870_01990	nudF	NUDIX hydrolase	33	140.7	0	-7.15	13928.2	0	-140.7	0	0	L
ID870_01995	macP	hypothetical protein	15	85.4	0	-6.43	3841.9	0	-85.4	0	0	S
ID870_02000	mtnN	5'-methylthioadenosine/adenosylhomocysteine%0Anucleosidase	47	0	0	0	0	0	0	1	1	E
ID870_02005	mtsR	metal-dependent transcriptional regulator	47	18.2	0	-4.26	2559.3	0	-18.2	0	0	K
ID870_02010	mtsA	metal ABC transporter substrate-binding protein	72	153.1	55.3	-1.45	33063.4	11950.5	-97.7	0.0041	0.00716	P
ID870_02015	mtsB	metal ABC transporter ATP-binding protein	54	149	202.9	0.44	24142.1	32868.8	53.9	1	1	P
ID870_02020	mtsC	metal ABC transporter permease	80	224	41.8	-2.4	53761.3	10022.7	-182.2	0	0	P
ID870_02025	-	peptidylprolyl isomerase	55	113.9	0	-6.84	18794.5	0	-113.9	0	0	O
ID870_02030	ftsK	DNA translocase FtsK	156	0.1	39.7	5.23	39.1	18584.3	39.6	0.5004	0.72465	D
ID870_02035	pabB	aminodeoxychorismate synthase component I	128	167.3	11.4	-3.76	64229	4369	-155.9	0	0	E
ID870_02040	-	DUF3397 domain-containing protein	33	63.4	0	-6.01	6279.6	0	-63.4	0	0	S
ID870_02045	-	LysR family transcriptional regulator	63	158.4	0	-7.32	29930.1	0	-158.4	0	0	K
ID870_02050	amd	amidohydrolase	67	164.5	131.3	-0.32	33074.4	26386.6	-33.3	1	1	E
ID870_02055	norB	MFS transporter	106	203.8	21	-3.22	64798.3	6662.4	-182.8	0	0	G
ID870_02060	rplK	50S ribosomal protein L11	20	0	0	0	0	0	0	1	1	J
ID870_02065	rplA	50S ribosomal protein L1	44	0.1	0	-0.08	8	0	-0.1	1	1	J
ID870_02070	nikA	nickel ABC transporter%2C nickel/metallophore%0Aperiplasmic binding protein	125	69.3	8.3	-2.92	25972.3	3110.8	-61	0	0	E
ID870_02075	nikB	ABC transporter permease	76	69.7	0	-6.14	15885.6	0	-69.7	0	0	P
ID870_02080	nikC	ABC transporter permease	69	74.9	0	-6.25	15514.2	0	-74.9	0	0	P
ID870_02085	nikD	ABC transporter ATP-binding protein	66	60.2	0	-5.93	11910.3	0	-60.2	0	0	E
ID870_02090	nikE	ABC transporter ATP-binding protein	60	49.8	0	-5.67	8963.4	0	-49.8	0	0	E
ID870_02095	pyrH	UMP kinase	42	0	0	0	0	0	0	1	1	F
ID870_02100	frr	ribosome recycling factor	37	0.1	45.9	5.41	11.5	5095.4	45.8	1	1	J
ID870_02105	yitL	RNA-binding virulence regulatory protein CvfB	52	263.2	0	-8.05	41056.3	0	-263.2	0	0	S
ID870_02110	msrA	peptide-methionine (S)-S-oxide reductase MsrA	34	212.7	0	-7.74	21694.1	0	-212.7	0	0	O
ID870_02115	yozE	YozE family protein	13	32.8	0	-5.08	1280.3	0	-32.8	0	0	S
ID870_02120	mycA	oleate hydratase	119	87.9	12.2	-2.75	31368.5	4369	-75.6	0	0	S
ID870_02125	phoH	PhoH family protein	65	97.8	135.3	0.46	19073.2	26386.6	37.5	1	1	T
ID870_02130	-	DUF4037 domain-containing protein	62	115.5	0	-6.86	21474	0	-115.5	0	0	S
ID870_02135	-	NUDIX domain-containing protein	35	71.3	0	-6.18	7481.7	0	-71.3	0	0	F
ID870_02140	-	class I SAM-dependent methyltransferase	62	72	125.2	0.79	13384.2	23286.2	53.2	0.516	0.73203	Q
ID870_02145	ybeY	rRNA maturation RNase YbeY	32	0	0	0	0	0	0	1	1	S
ID870_02150	dgkA	diacylglycerol kinase family protein	31	36.6	158.3	2.08	3406.4	14724.6	121.7	1	1	M
ID870_02155	era	GTPase Era	53	0	0	0	0	0	0	1	1	M
ID870_02160	-	hypothetical protein	42	173.7	0	-7.45	21887.1	0	-173.7	0	0	S
ID870_02165	-	hypothetical protein	14	57	0	-5.86	2395.8	0	-57	0	0	S
ID870_02170	-	CPBP family intramembrane metalloprotease	21	158.2	0	-7.31	9963.8	0	-158.2	0	0	S
ID870_02175	-	hypothetical protein	15	32.9	0	-5.08	1481.2	0	-32.9	0.0002	0.00037	S
ID870_02180	-	hypothetical protein	15	22.4	0	-4.55	1006.8	0	-22.4	0	0	S
ID870_02185	-	hypothetical protein	9	65.5	0	-6.05	1767.9	0	-65.5	0	0	S
ID870_02190	rovS	transglutaminase	126	67.5	20.6	-1.67	25533.7	7771.5	-47	0	0	D
ID870_02195	shp2	peptide pheromone SHP2	5	10	0	-3.46	149.7	0	-10	0.0355	0.05929	S
ID870_02200	mutR	helix-turn-helix domain-containing protein	74	63.9	0	-6.02	14179.8	0	-63.9	0	0	K
ID870_02205	fpg	DNA-formamidopyrimidine glycosylase	56	47.2	0	-5.59	7933.7	0	-47.2	0	0	L
ID870_02210	coaE	dephospho-CoA kinase	45	1	0	-1.02	138.6	0	-1	0.0966	0.15691	H
ID870_02215	-	ABC transporter ATP-binding protein	58	57.4	0	-5.87	9993.4	0	-57.4	0	0	V
ID870_02220	-	hypothetical protein	164	108	134.3	0.31	53133.1	66091.4	26.3	1	1	S
ID870_02225	pmrA	multidrug efflux MFS transporter	96	132.1	77.5	-0.76	38043	22317.8	-54.6	0.5789	0.81095	E
ID870_02230	rpmG	50S ribosomal protein L33	16	65.1	0	-6.05	3122.8	0	-65.1	0	0	J
ID870_02235	secG	preprotein translocase subunit SecG	22	0.3	0	-0.36	18.7	0	-0.3	1	1	U
ID870_02240	rnr	ribonuclease R	164	43.5	25.6	-0.74	21419.6	12604.1	-17.9	0.9916	1	J
ID870_02245	smpB	SsrA-binding protein SmpB	32	0	0	0	0	0	0	1	1	O
ID870_02250	cycA	amino acid permease	96	19.5	91.6	2.18	5602.8	26386.6	72.2	1	1	E
ID870_02255	rfaG	glycosyltransferase family 2 protein	65	81.1	0	-6.36	15821.2	0	-81.1	0	0	M
ID870_02260	gloA	lactoylglutathione lyase	34	178.6	67.2	-1.4	18212.5	6856.8	-111.3	0.0155	0.02651	E
ID870_02265	frp	NAD(P)H-dependent oxidoreductase	54	117	59.8	-0.96	18951.9	9692.2	-57.2	0.5726	0.8038	C
ID870_02270	yvgN	aldo/keto reductase	58	147.4	0	-7.21	25643.7	0	-147.4	0	0	C
ID870_02275	rsuA	rRNA pseudouridine synthase	63	45	5.2	-2.89	8505.5	987.8	-39.8	0	0	J
ID870_02280	nylA	amidase	163	83.4	93	0.16	40788	45472.9	9.6	0.9476	1	J
ID870_02285	-	LPXTG cell wall anchor domain-containing%0Aprotein	42	130	51.4	-1.32	16385.8	6482.2	-78.6	0.0475	0.07894	S
ID870_02290	pepS	aminopeptidase	82	80.1	160.7	0.99	19712.3	39525	80.5	1	1	E
ID870_02295	-	DUF4044 domain-containing protein	9	248.5	4331.8	4.12	6710.8	116959	4083.3	0.0955	0.15525	S
ID870_02300	obg	GTPase ObgE	72	0.5	576.2	8.56	113.4	124458	575.7	0.062	0.10186	S
ID870_02305	-	hypothetical protein	11	118.5	0	-6.9	3909.3	0	-118.5	0	0	S
ID870_02310	-	hypothetical protein	43	211.9	0	-7.73	27329.1	0	-211.9	0	0	S
ID870_02315	glnQ	amino acid ABC transporter ATP-binding protein	35	799.2	2079.9	1.38	83917.7	218389	1280.7	0.1465	0.23342	E
ID870_02320	glnP	ABC transporter substrate-binding%0Aprotein/permease	154	932.1	3268.5	1.81	430638	1.51004e+06	2336.4	0	0	P
ID870_02325	Abx1	CPBP family intramembrane metalloprotease	54	255.4	1623.1	2.66	41378.9	262948	1367.7	0.0113	0.01941	S
ID870_02330	uvrB	excinuclease ABC subunit B	125	170.6	659.4	1.94	63992.3	247265	488.7	0.0491	0.08147	L
ID870_02335	rofA	helix-turn-helix domain-containing protein	136	132.4	31.7	-2.03	54020.4	12938.3	-100.7	0	0	K
ID870_02340	sraP	accessory Sec-dependent serine-rich glycoprotein%0Aadhesin	197	185.2	203.5	0.14	109454	120279	18.3	0.8611	1	U
ID870_02345	nss	sugar transferase	74	163.4	66.6	-1.28	36273.7	14787.6	-96.8	0.0113	0.01941	M
ID870_02350	-	glycosyltransferase	122	144.4	278.9	0.94	52859.3	102095	134.5	0.4966	0.72465	M
ID870_02355	-	glycosyltransferase	108	204.4	81.4	-1.32	66224.6	26386.6	-123	0.0036	0.00631	M
ID870_02360	-	glycosyl transferase family 8	103	155.4	3.2	-5.22	48020.3	987.8	-152.2	0	0	M
ID870_02365	-	glycosyltransferase family 2 protein	80	140.1	4.1	-4.79	33618.9	987.8	-136	0	0	M
ID870_02370	-	SP_1767 family glycosyltransferase	115	179.5	12.7	-3.72	61911.3	4369	-166.8	0	0	M
ID870_02375	secY2	accessory Sec system protein translocase subunit%0ASecY2	111	135.5	0	-7.09	45106.5	0	-135.5	0	0	U
ID870_02380	asp1	accessory Sec system protein Asp1	129	150	164.4	0.13	58061.5	63624.4	14.4	0.75	1	S
ID870_02385	asp2	accessory Sec system protein Asp2	127	110.9	173	0.64	42248.1	65911.6	62.1	0.4008	0.60588	S
ID870_02390	asp3	accessory Sec system protein Asp3	82	97.6	26.4	-1.85	24013.6	6482.2	-71.3	0	0	S
ID870_02395	secA2	accessory Sec system translocase SecA2	168	87.7	0	-6.47	44185.8	0	-87.7	0	0	U
ID870_02400	gtf1	accessory Sec system glycosyltransferase GtfA	125	80.7	0	-6.35	30268	0	-80.7	0	0	M
ID870_02405	gtf2	accessory Sec system glycosylation chaperone%0AGtfB	117	125.3	0	-6.98	43966.6	0	-125.3	0	0	M
ID870_02410	-	hypothetical protein	18	74.8	0	-6.24	4037.6	0	-74.8	0	0	S
ID870_02415	-	8-oxo-dGTP diphosphatase	35	156.8	0	-7.3	16467.8	0	-156.8	0	0	F
ID870_02420	dtpT	MFS transporter	116	281.8	38.4	-2.84	98052.9	13359.8	-243.4	0	0	E
ID870_02425	malG	sugar ABC transporter permease	59	92.9	0	-6.55	16438.4	0	-92.9	0	0	P
ID870_02430	malF	sugar ABC transporter permease	107	93.1	44.8	-1.04	29890.4	14391.7	-48.3	0.1369	0.21865	P
ID870_02435	malX	extracellular solute-binding protein	72	67.6	0	-6.1	14606.7	0	-67.6	0	0	G
ID870_02440	malR	LacI family DNA-binding transcriptional%0Aregulator	82	363.6	0	-8.51	89443.9	0	-363.6	0	0	K
ID870_02445	malQ	4-alpha-glucanotransferase	101	7.9	0	-3.16	2403.8	0	-7.9	0	0	G
ID870_02450	glgP	glycogen/starch/alpha-glucan family%0Aphosphorylase	186	92.2	145.1	0.65	51464.3	80955.4	52.9	0.5549	0.78169	G
ID870_02455	glpT	MFS transporter	132	117.1	14.7	-2.91	46380.3	5826.4	-102.4	0	0	G
ID870_02460	-	hypothetical protein	25	112.9	0	-6.83	8467.3	0	-112.9	0	0	S
ID870_02465	ybfQ	rhodanese-related sulfurtransferase	54	167.6	104.7	-0.67	27144.2	16961	-62.9	0.98	1	S
ID870_02470	-	NAD(P)-binding domain-containing protein	87	145.4	101.1	-0.52	37937.8	26386.6	-44.3	0.9999	1	P
ID870_02475	-	ammonium transporter	73	159.7	44.3	-1.83	34964.5	9692.2	-115.4	0	0	P
ID870_02480	artP	transporter substrate-binding domain-containing%0Aprotein	58	102.1	0	-6.69	17770.2	0	-102.1	0	0	E
ID870_02485	-	YkgJ family cysteine cluster protein	43	160	7.7	-4.22	20638.4	987.8	-152.3	0	0	S
ID870_02490	rpsU	30S ribosomal protein S21	11	0	0	0	0	0	0	1	1	J
ID870_02495	mscL	large conductance mechanosensitive channel%0Aprotein MscL	32	188.5	168.5	-0.16	18092.8	16174.4	-20	0.8372	1	M
ID870_02500	dnaG	DNA primase	140	0	121.5	6.93	2.7	51047.6	121.5	1	1	L
ID870_02505	rpoD	RNA polymerase sigma factor RpoD	64	0.2	0	-0.21	29.6	0	-0.2	1	1	K
ID870_02510	yitW	metal-sulfur cluster assembly factor	23	249.4	0	-7.97	17205.3	0	-249.4	0	0	K
ID870_02515	rfbD	dTDP-4-dehydrorhamnose reductase	47	0	0	0	0	0	0	1	1	M
ID870_02520	rgpA	DUF1972 domain-containing protein	96	0	0	0	0	0	0	1	1	M
ID870_02525	rgpB	glycosyltransferase family 2 protein	78	0	0	0	0	0	0	1	1	M
ID870_02530	ycbB	glycosyltransferase family 2 protein	57	0.1	0	-0.2	24.9	0	-0.1	1	1	S
ID870_02535	-	DUF2304 domain-containing protein	30	0	0	0	0	0	0	1	1	M
ID870_02540	-	prealbumin-like fold domain-containing protein	180	0	12	3.65	18.2	6482.2	12	1	1	S
ID870_02545	-	LicD family protein	57	0	0	0	0	0	0	1	1	M
ID870_02550	ispD	2-C-methyl-D-erythritol 4-phosphate%0Acytidylyltransferase	54	0	0	0	0	0	0	1	1	I
ID870_02555	-	NAD-dependent epimerase/dehydratase family%0Aprotein	93	0.1	77.6	6.18	22.7	21642.7	77.5	0.4985	0.72465	G
ID870_02560	-	glycosyltransferase family 2 protein	66	0.6	0	-0.7	124.6	0	-0.6	0.246	0.38493	S
ID870_02565	-	glycosyltransferase	78	0	0	0	0	0	0	1	1	M
ID870_02570	-	DUF2142 domain-containing protein	123	0	0	0	0	0	0	1	1	S
ID870_02575	cps1C	oligosaccharide flippase family protein	128	0	0	0	0	0	0	1	1	S
ID870_02580	-	glycosyltransferase	64	0	0	0	0	0	0	1	1	S
ID870_02585	-	glycosyltransferase family 4 protein	89	0	24.3	4.66	0	6482.2	24.3	1	1	M
ID870_02590	rofA	helix-turn-helix domain-containing protein	145	92.7	15.4	-2.52	40318.9	6691.1	-77.3	0	0	K
ID870_02595	pilA	PI-2a pilus adhesin PilA	230	105.9	0	-6.74	73054.4	0	-105.9	0	0	M
ID870_02600	pilB	PI-2a pilus major subunit PilB	115	102.4	0	-6.69	35338.2	0	-102.4	0	0	M
ID870_02605	-	class C sortase	79	64.9	0	-6.04	15382.9	0	-64.9	0	0	M
ID870_02610	srtC4	PI-2a pilus assembly sortase SrtC4	92	106.7	0	-6.75	29441.8	0	-106.7	0	0	M
ID870_02615	pilC	PI-2a pilus subunit PilC	77	74.3	0	-6.24	17170.1	0	-74.3	0	0	S
ID870_02620	ribU	ECF transporter S component	53	337.8	240.4	-0.49	53713.9	38225.6	-97.4	0.9024	1	U
ID870_02625	pgpB1	phosphatase PAP2 family protein	63	318.5	0	-8.32	60194.8	0	-318.5	0	0	I
ID870_02630	ytqA	TIGR01212 family radical SAM protein	74	119.5	0	-6.91	26532.2	0	-119.5	0	0	S
ID870_02635	mraW1	class I SAM-dependent methyltransferase	42	69.2	0	-6.13	8723.9	0	-69.2	0	0	J
ID870_02640	hlyX	HlyC/CorC family transporter	91	163.5	52.7	-1.61	44624.3	14391.7	-110.7	0	0	S
ID870_02645	pflA	pyruvate formate lyase-activating protein	55	0.2	0	-0.3	38.6	0	-0.2	1	1	C
ID870_02650	ppaC	manganese-dependent inorganic pyrophosphatase	59	0	0	0	0	0	0	1	1	C
ID870_02655	-	DUF1803 domain-containing protein	63	75.8	0	-6.26	14327.5	0	-75.8	0	0	S
ID870_02660	fhuG	iron ABC transporter permease	112	81.6	0	-6.37	27434.2	0	-81.6	0	0	P
ID870_02665	fhuB	iron ABC transporter permease	90	62.5	0	-5.99	16873.5	0	-62.5	0	0	P
ID870_02670	fhuD	ABC transporter substrate-binding protein	76	107.8	0	-6.77	24579.1	0	-107.8	0	0	P
ID870_02675	fhuC	ABC transporter ATP-binding protein	62	110.1	0	-6.8	20474.4	0	-110.1	0	0	H
ID870_02680	murE	UDP-N-acetylmuramoyl-L-alanyl-D-glutamate--L-%0Alysine ligase	106	0	26.9	4.79	2.7	8561.6	26.9	1	1	M
ID870_02685	ytgP	polysaccharide biosynthesis protein	148	0	0	-0.02	5.3	0	0	1	1	S
ID870_02690	pepT	peptidase T	88	172.4	124.5	-0.47	45516.2	32868.8	-47.9	0.9674	1	E
ID870_02695	ebsA	EbsA family protein	42	26.5	0	-4.78	3333.2	0	-26.5	0	0	S
ID870_02700	fer	ferredoxin	14	138.7	128.8	-0.11	5827.1	5410.9	-9.9	0.9997	1	C
ID870_02705	-	LysM peptidoglycan-binding domain-containing%0Aprotein	37	72.3	0	-6.2	8021.6	0	-72.3	0	0	M
ID870_02710	cmk	(d)CMP kinase	43	0	0	0	0	0	0	1	1	F
ID870_02715	infC	translation initiation factor IF-3	31	0	0	0	0	0	0	1	1	J
ID870_02720	rpmI	50S ribosomal protein L35	11	36.3	0	-5.22	1197.3	0	-36.3	0	0	J
ID870_02725	rplT	50S ribosomal protein L20	27	0	0	0	0	0	0	1	1	J
ID870_02730	ltaS	LTA synthase family protein	180	0.1	8.1	3.02	65	4369	8	1	1	M
ID870_02735	ywbD	class I SAM-dependent rRNA methyltransferase	85	343.6	180.4	-0.93	87617.8	46007.2	-163.2	0.2756	0.42658	J
ID870_02740	aroD	type I 3-dehydroquinate dehydratase	51	35.7	0	-5.2	5457.6	0	-35.7	0	0	E
ID870_02745	aroB	3-dehydroquinate synthase	81	51.4	0	-5.71	12487.7	0	-51.4	0	0	E
ID870_02750	aroC	chorismate synthase	79	71.5	0	-6.18	16954.5	0	-71.5	0	0	E
ID870_02755	yheA	YlbF/YmcA family competence regulator	13	300.5	0	-8.24	11719.9	0	-300.5	0	0	S
ID870_02760	gor	glutathione-disulfide reductase	99	74.2	88.8	0.26	22047.3	26386.6	14.6	1	1	C
ID870_02765	-	hypothetical protein	42	213	0	-7.74	26843.9	0	-213	0	0	S
ID870_02770	iscS2	cysteine desulfurase	92	66.2	138.9	1.06	18277.7	38337.1	72.7	0.487	0.72465	E
ID870_02775	thiI	tRNA 4-thiouridine(8) synthase ThiI	88	72.8	0	-6.21	19213.4	0	-72.8	0	0	H
ID870_02780	capA	CapA family protein	104	148.6	204.6	0.46	46365.6	63850.6	56	1	1	M
ID870_02785	rplU	50S ribosomal protein L21	19	0.5	0	-0.63	31.3	0	-0.5	1	1	J
ID870_02790	ysxB	ribosomal-processing cysteine protease Prp	31	0	0	0	0	0	0	1	1	J
ID870_02795	rpmA	50S ribosomal protein L27	13	0	0	0	0	0	0	1	1	J
ID870_02800	yclA	LysR family transcriptional regulator	70	0	0	0	0	0	0	1	1	K
ID870_02805	lspA	signal peptidase II	45	0.3	0	-0.34	36.1	0	-0.3	1	1	M
ID870_02810	rluD	RluA family pseudouridine synthase	64	13.8	0	-3.88	2640	0	-13.8	0	0	J
ID870_02815	pyrR	bifunctional pyr operon transcriptional%0Aregulator/uracil phosphoribosyltransferase PyrR	40	70.6	0	-6.16	8477.2	0	-70.6	0	0	F
ID870_02820	carA	carbamoyl phosphate synthase small subunit	77	43.4	0	-5.47	10034.3	0	-43.4	0	0	F
ID870_02825	-	carbamoyl phosphate synthase large subunit	145	55.7	0	-5.83	24230.6	0	-55.7	0	0	F
ID870_02830	-	efflux RND transporter periplasmic adaptor%0Asubunit	96	89.7	18.8	-2.2	25824	5410.9	-70.9	0	0	M
ID870_02835	salX	ABC transporter ATP-binding protein	44	77.6	0	-6.3	10243.1	0	-77.6	0	0	V
ID870_02840	-	ABC transporter permease	104	135.9	0	-7.1	42403	0	-135.9	0	0	V
ID870_02845	rpsP	30S ribosomal protein S16	14	0	0	0	0	0	0	1	1	J
ID870_02850	ylqC	KH domain-containing protein	15	297.1	97.1	-1.6	13370.1	4369	-200	0.0167	0.02851	L
ID870_02855	-	helix-turn-helix domain-containing protein	148	121.5	0	-6.94	53951.5	0	-121.5	0	0	K
ID870_02870	rimM	ribosome maturation factor RimM	35	0	41.6	5.41	0	4369	41.6	1	1	J
ID870_02875	trmD	tRNA (guanosine(37)-N1)-methyltransferase TrmD	46	11	0	-3.58	1511.3	0	-11	0.0983	0.15928	J
ID870_02880	yumC	NAD(P)/FAD-dependent oxidoreductase	77	2.1	0	-1.63	482.5	0	-2.1	0.0005	0.0009	C
ID870_02885	-	PTS transporter subunit IIC	69	196.8	0	-7.63	40744.8	0	-196.8	0	0	S
ID870_02890	panE	2-dehydropantoate 2-reductase	62	181.6	40.2	-2.15	33779.6	7480.2	-141.4	0	0	H
ID870_02895	-	SH3 domain-containing protein	140	180.3	71.6	-1.32	75735.6	30064.8	-108.7	0.0004	0.00072	N
ID870_02900	murN	aminoacyltransferase	104	179.3	278.8	0.63	55935.1	86973.5	99.5	0.479	0.71922	V
ID870_02905	fruR	DeoR/GlpR transcriptional regulator	65	71.3	0	-6.18	13909.3	0	-71.3	0	0	K
ID870_02910	pfkB	1-phosphofructokinase	67	12.8	9	-0.47	2567.9	1801.4	-3.8	1	1	H
ID870_02915	fruA	PTS sugar transporter subunit IIA	143	114.9	10.2	-3.37	49273.6	4369	-104.7	0	0	G
ID870_02920	-	DUF2127 domain-containing protein	52	5.3	327.2	5.69	833.4	51047.6	321.9	1	1	S
ID870_02925	-	hypothetical protein	41	101.3	0	-6.68	12462.5	0	-101.3	0	0	S
ID870_02930	-	DUF1149 family protein	26	78.4	0	-6.31	6115.3	0	-78.4	0	0	S
ID870_02935	-	DegV family protein	63	221.2	0	-7.8	41809.6	0	-221.2	0	0	S
ID870_02940	cca	CCA tRNA nucleotidyltransferase	80	0	0	0	0	0	0	1	1	J
ID870_02945	yfmR	ABC-F family ATP-binding cassette%0Adomain-containing protein	138	90.2	0	-6.51	37329.4	0	-90.2	0	0	S
ID870_02950	-	GNAT family N-acetyltransferase	32	110.3	806.6	2.86	10585.6	77434.2	696.3	0.4969	0.72465	M
ID870_02955	msbA_1	ABC transporter ATP-binding protein	134	118.8	164	0.46	47744.9	65911.6	45.2	0.5852	0.81806	V
ID870_02960	lmrA	ABC transporter ATP-binding protein	131	70.5	0	-6.16	27718.8	0	-70.5	0	0	V
ID870_02965	-	DUF308 domain-containing protein	51	19.7	0	-4.37	3019.8	0	-19.7	0	0	U
ID870_02970	gdhA	NADP-specific glutamate dehydrogenase	81	95	0	-6.58	23084	0	-95	0	0	E
ID870_02975	def2	peptide deformylase	29	161.1	832.1	2.36	14014.2	72393.8	671	0.3977	0.60469	J
ID870_02980	-	bifunctional metallophosphatase/5'-nucleotidase	145	39.1	0	-5.33	17009	0	-39.1	0	0	F
ID870_02985	-	MarR family transcriptional regulator	40	128.6	0	-7.02	15435.4	0	-128.6	0	0	K
ID870_02990	pefC	ABC transporter ATP-binding protein	133	65.2	0	-6.05	25995.6	0	-65.2	0	0	V
ID870_02995	pefD	ABC transporter ATP-binding protein	131	91.6	0	-6.53	36008.8	0	-91.6	0	0	V
ID870_03000	pefR	GTP pyrophosphokinase family protein	57	0.9	0	-0.89	146.1	0	-0.9	0.0252	0.04259	S
ID870_03005	TCS12_R	response regulator transcription factor	47	2	362	6.94	275	51047.6	360.1	1	1	T
ID870_03010	TCS12_S	HAMP domain-containing histidine kinase	104	4	0	-2.32	1242.3	0	-4	0	0	T
ID870_03015	mvk	mevalonate kinase	64	0.1	0	-0.2	28.6	0	-0.1	1	1	I
ID870_03020	mvaD	diphosphomevalonate decarboxylase	59	0	0	0	0	0	0	1	1	I
ID870_03025	mvaK2	phosphomevalonate kinase	85	0	0	0	0	0	0	1	1	I
ID870_03030	fni	type 2 isopentenyl-diphosphate Delta-isomerase	68	0	0	0	0	0	0	1	1	C
ID870_03035	-	DUF4649 family protein	19	146.2	462.9	1.66	8331.7	26386.6	316.8	1	1	S
ID870_03040	-	glutathione S-transferase family protein	70	83.7	0	-6.4	17567.5	0	-83.7	0	0	O
ID870_03045	-	diacylglycerol kinase family lipid kinase	71	262.5	20.5	-3.61	55921.8	4369	-242	0	0	I
ID870_03050	hly-III	hemolysin III family protein	56	135.9	0	-7.1	22828.1	0	-135.9	0	0	K
ID870_03055	-	DUF1836 domain-containing protein	36	175.2	40.5	-2.09	18919.6	4369	-134.7	0	0	K
ID870_03060	mvaA	hydroxymethylglutaryl-CoA reductase%2C%0Adegradative	91	0.1	0	-0.17	33.2	0	-0.1	0.2538	0.39375	C
ID870_03065	mvaS	hydroxymethylglutaryl-CoA synthase	103	0	0	0	0	0	0	1	1	I
ID870_03070	thyA	thymidylate synthase	65	0.2	0	-0.21	30	0	-0.2	0.5098	0.7258	F
ID870_03075	folA	dihydrofolate reductase	32	0.2	0	-0.22	15.9	0	-0.2	1	1	H
ID870_03080	clpX	ATP-dependent Clp protease ATP-binding subunit%0AClpX	84	89	0	-6.49	22419.3	0	-89	0	0	O
ID870_03085	engB	YihA family ribosome biogenesis GTP-binding%0Aprotein	39	0	0	0	0	0	0	1	1	D
ID870_03090	-	TetR/AcrR family transcriptional regulator	37	42.6	0	-5.45	4732.9	0	-42.6	0	0	K
ID870_03095	-	HXXEE domain-containing protein	45	56.7	0	-5.85	7648.4	0	-56.7	0	0	S
ID870_03100	-	HXXEE domain-containing protein	58	106.3	0	-6.74	18489	0	-106.3	0	0	S
ID870_03105	ybgF	amino acid permease	60	101.8	0	-6.68	18315.3	0	-101.8	0	0	E
ID870_03110	mmuM	homocysteine S-methyltransferase	36	47.4	0	-5.6	5120.3	0	-47.4	0	0	H
ID870_03115	clpL	ATP-dependent Clp protease ATP-binding subunit	137	123	0	-6.95	50563.4	0	-123	0	0	O
ID870_03120	rplJ	50S ribosomal protein L10	25	3.5	0	-2.16	260.9	0	-3.5	0.049	0.08137	J
ID870_03125	rplL	50S ribosomal protein L7/L12	19	0	0	0	0	0	0	1	1	J
ID870_03130	-	Eco57I restriction-modification methylase%0Adomain-containing protein	234	104.7	15.5	-2.68	73505.2	10851.2	-89.3	0	0	L
ID870_03135	-	hypothetical protein	41	95.2	0	-6.59	11714.4	0	-95.2	0	0	S
ID870_03140	-	hypothetical protein	108	89.9	34	-1.37	29112.9	11031.4	-55.8	0.0004	0.00072	S
ID870_03145	-	hypothetical protein	18	121.3	0	-6.93	6550.2	0	-121.3	0	0	S
ID870_03150	-	hypothetical protein	28	76.9	0	-6.28	6461.3	0	-76.9	0	0	D
ID870_03155	-	cell division protein FtsK	29	72.9	50.2	-0.53	6345.8	4369	-22.7	0.9107	1	D
ID870_03160	-	hypothetical protein	16	20.7	0	-4.44	994.6	0	-20.7	0	0	S
ID870_03165	-	replication protein	35	40.3	0	-5.37	4232.6	0	-40.3	0	0	S
ID870_03170	-	DUF3173 family protein	22	128.6	0	-7.02	8490.5	0	-128.6	0	0	S
ID870_03175	-	site-specific integrase	83	150.9	50.6	-1.56	37563	12604.1	-100.2	0	0	L
ID870_03180	-	hypothetical protein	132	105.9	133	0.33	41941.5	52669.6	27.1	1	1	S
ID870_03185	-	3'-5' exoribonuclease	174	104.4	67	-0.63	54475.7	34948.2	-37.4	0.6518	0.90173	L
ID870_03190	-	IS3 family transposase	56	44.6	38.6	-0.2	7493	6482.2	-6	1	1	L
ID870_03195	-	ISLre2 family transposase	104	64.9	0	-6.04	20260	0	-64.9	0	0	S
ID870_03200	vpr	S8 family serine peptidase	175	93.4	50.5	-0.87	49020.2	26537.4	-42.8	0.146	0.23281	O
ID870_03205	lmb	metal ABC transporter substrate-binding%0Alipoprotein/laminin-binding adhesin Lmb	46	33.8	0	-5.12	4661.7	0	-33.8	0	0	P
ID870_03210	sht	pneumococcal-type histidine triad protein	137	75.6	4.4	-3.83	31067.3	1801.4	-71.2	0	0	S
ID870_03215	-	transposase	22	168.6	0	-7.41	11125.4	0	-168.6	0	0	L
ID870_03220	-	IS3 family transposase	99	123.2	10.5	-3.44	36595.2	3110.8	-112.7	0	0	L
ID870_03225	-	IS3 family transposase	62	60.3	0	-5.94	11213.3	0	-60.3	0	0	L
ID870_03230	-	Ltp family lipoprotein	46	177.6	0	-7.48	24505	0	-177.6	0	0	M
ID870_03235	yjhE	phage tail protein	37	126.5	237.7	0.91	14039	26386.6	111.2	1	1	S
ID870_03240	-	VOC family protein	26	177.8	0	-7.48	13866.1	0	-177.8	0	0	S
ID870_03245	norM	MATE family efflux transporter	119	132.3	549.2	2.05	47235.5	196082	416.9	0.0254	0.04289	V
ID870_03250	queH	epoxyqueuosine reductase QueH	52	130.8	217.1	0.73	20404.3	33866.8	86.3	0.9867	1	C
ID870_03255	uvrC	excinuclease ABC subunit UvrC	143	64.4	46.2	-0.47	27637.9	19815.1	-18.2	0.5192	0.73501	L
ID870_03260	glpQ	glycerophosphodiester phosphodiesterase	146	70.7	58.9	-0.26	30948.8	25777.4	-11.8	0.7253	0.9945	C
ID870_03265	nrd	nitroreductase family protein	55	116.2	0	-6.87	19179.5	0	-116.2	0	0	C
ID870_03270	pepV	dipeptidase PepV	85	134.6	0	-7.08	34333.6	0	-134.6	0	0	E
ID870_03275	ung2	uracil-DNA glycosylase family protein	35	73.4	0	-6.22	7702.1	0	-73.4	0	0	L
ID870_03280	hisJ	hypothetical protein	62	130.7	212.5	0.7	24315.4	39525	81.8	1	1	E
ID870_03285	-	pullulanase	278	88.4	0	-6.48	73701	0	-88.4	0	0	S
ID870_03290	ydiA	TDT family transporter	83	99.6	0	-6.65	24812.7	0	-99.6	0	0	P
ID870_03295	-	DUF3042 family protein	9	83	0	-6.39	2241.5	0	-83	0.0003	0.00054	S
ID870_03300	miaA	tRNA (adenosine(37)-N6)-dimethylallyltransferase%0AMiaA	68	5.6	0	-2.71	1134.7	0	-5.6	0	0	J
ID870_03305	hflX	GTPase HflX	89	208.8	191.2	-0.13	55754.1	51047.6	-17.6	1	1	S
ID870_03310	-	cystathionine beta-lyase	48	300.6	0	-8.24	43282	0	-300.6	0	0	G
ID870_03315	rnz	ribonuclease Z	60	0	0	0	0	0	0	1	1	S
ID870_03320	-	SDR family oxidoreductase	58	209.6	0	-7.72	36468.2	0	-209.6	0	0	S
ID870_03325	recJ	single-stranded-DNA-specific exonuclease RecJ	151	65	120.6	0.88	29441.8	54628.1	55.6	0.8159	1	L
ID870_03330	-	GBS Bsp-like repeat-containing protein	197	81.8	7.9	-3.22	48331	4666	-73.9	0	0	M
ID870_03335	apt	adenine phosphoribosyltransferase	35	229.1	251.3	0.13	24053	26386.6	22.2	1	1	F
ID870_03340	dnaD	DnaD domain-containing protein	45	0.2	0	-0.22	22.7	0	-0.2	1	1	L
ID870_03345	trmK	tRNA (adenine-N(1))-methyltransferase	50	0.2	0	-0.32	37	0	-0.2	0.2493	0.38918	S
ID870_03350	yqfO	Nif3-like dinuclear metal center hexameric%0Aprotein	61	80.9	0	-6.36	14799.4	0	-80.9	0	0	S
ID870_03355	yurR	FAD-binding oxidoreductase	85	158.5	128.9	-0.3	40430	32868.8	-29.7	0.9983	1	E
ID870_03360	rfbA	glucose-1-phosphate thymidylyltransferase RfbA	53	0.1	0	-0.12	13.7	0	-0.1	0.5081	0.72547	M
ID870_03365	rmlC	dTDP-4-dehydrorhamnose 3%2C5-epimerase family%0Aprotein	26	0.9	0	-0.9	67.3	0	-0.9	1	1	M
ID870_03370	rfbB	dTDP-glucose 4%2C6-dehydratase	53	0	0	0	0	0	0	1	1	M
ID870_03375	hylB	hyaluronate lyase	243	51.6	0	-5.72	37621.5	0	-51.6	0	0	N
ID870_03380	mutX	8-oxo-dGTP diphosphatase	28	79.1	43.8	-0.84	6648	3678.2	-35.4	0.6516	0.90173	F
ID870_03385	-	NUDIX hydrolase	33	66.9	0	-6.09	6624	0	-66.9	0	0	F
ID870_03390	-	AI-2E family transporter	98	79.6	8.5	-3.09	23415.2	2487.8	-71.2	0	0	S
ID870_03395	-	hypothetical protein	89	88.6	0	-6.49	23655.6	0	-88.6	0	0	G
ID870_03400	alsS	acetolactate synthase AlsS	97	92.9	3.4	-4.42	27024.4	987.8	-89.5	0	0	E
ID870_03405	budA	acetolactate decarboxylase	40	98	0	-6.63	11762.6	0	-98	0	0	Q
ID870_03410	FbpA	NFACT family protein	111	72	138.4	0.93	23967	46101.5	66.5	0.715	0.98306	K
ID870_03415	trpX	ABC transporter substrate-binding protein	80	68.4	219.9	1.67	16420.9	52773.2	151.5	0.491	0.72465	S
ID870_03420	-	ABC transporter permease	82	65.2	33.6	-0.94	16038.9	8269.3	-31.6	0.582	0.81415	S
ID870_03425	-	ATP-binding cassette domain-containing protein	55	120.5	39.3	-1.59	19882.6	6482.2	-81.2	0.0018	0.0032	S
ID870_03430	rnjB	ribonuclease J	107	0.2	0	-0.23	55.1	0	-0.2	0.2519	0.39141	S
ID870_03435	estA	esterase family protein	54	138.4	298.5	1.1	22428	48359.8	160.1	0.4802	0.71994	S
ID870_03440	-	matrixin family metalloprotease	55	171	26.5	-2.65	28216.4	4369	-144.5	0	0	O
ID870_03445	rpiA	ribose-5-phosphate isomerase RpiA	44	0.2	0	-0.23	23	0	-0.2	0.2085	0.32778	G
ID870_03450	deoB	phosphopentomutase	71	110.4	60.7	-0.85	23513.2	12930.6	-49.7	0.36	0.55211	G
ID870_03455	arsC	arsenate reductase (glutaredoxin)	23	142	0	-7.16	9795.1	0	-142	0	0	P
ID870_03460	punA	purine-nucleoside phosphorylase	39	288.4	0	-8.18	33747.4	0	-288.4	0	0	F
ID870_03465	-	chloride channel protein	119	172.7	221.7	0.36	61637.8	79159.8	49.1	0.9703	1	P
ID870_03470	deoD	purine-nucleoside phosphorylase	52	167.4	41.6	-1.98	26112.7	6482.2	-125.8	0	0	F
ID870_03475	cpsX	LytR family transcriptional regulator	56	194	0	-7.61	32593.3	0	-194	0	0	T
ID870_03480	cpsY	LysR family transcriptional regulator	65	283.2	0	-8.15	55224.7	0	-283.2	0	0	K
ID870_03485	cpsA	LCP family protein	137	142	26	-2.41	58359.4	10680	-116	0	0	K
ID870_03490	cpsB	tyrosine-protein phosphatase CpsB	61	211	0	-7.73	38617.1	0	-211	0	0	G
ID870_03495	cspC	capsular polysaccharide biosynthesis protein%0ACpsC	61	165.6	0	-7.38	30311.2	0	-165.6	0	0	M
ID870_03500	cpsD	tyrosine-protein kinase	60	160.3	0	-7.33	28851	0	-160.3	0	0	D
ID870_03505	cpsE	sugar transferase	131	111	0	-6.81	43618	0	-111	0	0	M
ID870_03510	cpsF	UDP-N-acetylglucosamine--LPS N-acetylglucosamine%0Atransferase	35	240	0	-7.91	25202.6	0	-240	0	0	M
ID870_03515	cpsG	multidrug MFS transporter	36	320.6	854.6	1.41	34628.2	92298.2	534	0.1998	0.31559	S
ID870_03520	cpsH	capsular biosynthesis protein CpsH	128	186.7	114.3	-0.7	71676.3	43900.2	-72.3	0.4004	0.60588	S
ID870_03525	cpsM	glycosyl transferase	75	41.1	468.6	3.48	9241.1	105437	427.5	0.1969	0.31125	M
ID870_03530	cpsO	glycosyltransferase family 2 protein	98	285.5	447.1	0.65	83925.4	131448	161.6	0.4376	0.65952	M
ID870_03535	cpsI	glycosyltransferase family 2 protein	108	301.6	433.9	0.52	97729.7	140571	132.2	0.4008	0.60588	M
ID870_03540	cpsJ	glycosyltransferase family 2 protein	121	239	126.9	-0.91	86751.5	46052.2	-112.1	0.1316	0.21069	M
ID870_03545	cpsK	glycosyltransferase family 52 protein	92	230	159.7	-0.52	63492.1	44080.4	-70.3	0.6532	0.90305	S
ID870_03550	cpsL	oligosaccharide flippase family protein	145	56.7	132.8	1.21	24668	57778.8	76.1	0.7495	1	S
ID870_03555	neuB	N-acetylneuraminate synthase	69	156.6	67.9	-1.19	32425.9	14061.2	-88.7	0.0442	0.07352	M
ID870_03560	neuC	UDP-N-acetylglucosamine 2-epimerase%0A(hydrolyzing)	80	284.6	109.9	-1.36	68301.7	26386.6	-174.6	0.0018	0.0032	M
ID870_03565	neuD	acetyltransferase	60	295.7	94.3	-1.64	53234	16973.1	-201.4	0	0	S
ID870_03570	neuA	N-acylneuraminate cytidylyltransferase	104	143.7	119.4	-0.27	44819.6	37237.8	-24.3	0.9909	1	M
ID870_03575	-	hypothetical protein	39	170.4	661.8	1.95	19940.6	77434.2	491.4	0.3922	0.59829	S
ID870_03580	ung	uracil-DNA glycosylase	45	46.4	63.4	0.44	6270	8561.6	17	1	1	L
ID870_03585	plsY	glycerol-3-phosphate 1-O-acyltransferase PlsY	57	0.1	0	-0.11	13.2	0	-0.1	1	1	I
ID870_03590	parE	DNA topoisomerase IV subunit B	131	0	0	0	0	0	0	1	1	L
ID870_03595	parC	DNA topoisomerase IV subunit A	178	3.3	0	-2.1	1760.3	0	-3.3	0.0339	0.05676	L
ID870_03600	ilvE	branched-chain amino acid aminotransferase	68	196.2	0	-7.62	40028.8	0	-196.2	0	0	E
ID870_03605	-	DUF2969 domain-containing protein	18	87.5	0	-6.47	4723.9	0	-87.5	0	0	S
ID870_03620	rpsA	30S ribosomal protein S1	52	0.2	41.6	5.12	35.1	6482.2	41.3	1	1	J
ID870_03630	-	site-specific integrase	106	68.7	0	-6.12	21850.8	0	-68.7	0	0	S
ID870_03635	-	hypothetical protein	52	108.4	0	-6.77	16910.6	0	-108.4	0	0	S
ID870_03640	-	helix-turn-helix domain-containing protein	60	150.3	66.4	-1.17	27055.3	11950.5	-83.9	0.1779	0.28233	K
ID870_03645	-	DUF4393 domain-containing protein	30	110.6	293.2	1.4	9958.1	26386.6	182.5	1	1	S
ID870_03650	-	DUF3862 domain-containing protein	46	64.2	31.7	-1	8863.6	4369	-32.6	0.462	0.69525	S
ID870_03655	lrgB	LrgB family protein	66	59.3	0	-5.91	11740.5	0	-59.3	0	0	M
ID870_03660	cidA	CidA/LrgA family protein	38	95.5	0	-6.59	10886	0	-95.5	0	0	S
ID870_03665	yeaB	cation transporter	116	121.9	12.6	-3.18	42406.2	4369	-109.3	0	0	P
ID870_03670	agcS	sodium:alanine symporter family protein	107	59.5	0	-5.92	19087	0	-59.5	0	0	E
ID870_03675	pyrP	uracil permease	104	171	0	-7.43	53341.8	0	-171	0	0	F
ID870_03680	-	PaaI family thioesterase	28	42.2	0	-5.43	3548.3	0	-42.2	0	0	Q
ID870_03685	pcrA	DNA helicase PcrA	176	32.4	0	-5.06	17090.4	0	-32.4	0	0	L
ID870_03690	-	GlsB/YeaQ/YmgE family stress response membrane%0Aprotein	20	101.7	0	-6.68	6102.5	0	-101.7	0	0	S
ID870_03695	ytgB	GlsB/YeaQ/YmgE family stress response membrane%0Aprotein	22	66.9	0	-6.09	4418.5	0	-66.9	0	0	S
ID870_03700	amaP	alkaline shock response membrane anchor protein%0AAmaP	48	148.4	0	-7.22	21365.7	0	-148.4	0	0	S
ID870_03705	-	DUF2273 domain-containing protein	15	138.7	0	-7.13	6240	0	-138.7	0	0	S
ID870_03710	asp1	Asp23/Gls24 family envelope stress response%0Aprotein	26	122.4	0	-6.95	9547.2	0	-122.4	0	0	S
ID870_03715	-	CsbD family protein	10	169	0	-7.41	5068.8	0	-169	0	0	K
ID870_03720	-	Asp23/Gls24 family envelope stress response%0Aprotein	29	156.8	0	-7.3	13637.8	0	-156.8	0	0	M
ID870_03725	-	GntR family transcriptional regulator	44	2.2	0	-1.67	289.2	0	-2.2	0.0002	0.00037	K
ID870_03730	-	HAD-IIB family hydrolase	62	83.7	0	-6.41	15576.6	0	-83.7	0	0	S
ID870_03735	alkD	DNA alkylation repair protein	56	77.8	0	-6.3	13062.3	0	-77.8	0	0	L
ID870_03740	tpx	thiol peroxidase	37	153.9	550.2	1.83	17083.4	61070.3	396.3	0.5654	0.79425	O
ID870_03745	-	DUF3278 domain-containing protein	55	60.7	76.4	0.33	10021.8	12604.1	15.7	1	1	S
ID870_03750	-	helix-turn-helix transcriptional regulator	25	56.7	0	-5.85	4253.6	0	-56.7	0	0	K
ID870_03755	-	kinase	95	64.3	59.5	-0.11	18328.1	16961	-4.8	1	1	S
ID870_03760	-	hypothetical protein	50	153.4	0	-7.27	23007.4	0	-153.4	0	0	S
ID870_03765	-	YeiH family putative sulfate export transporter	85	116.5	258.5	1.14	29699.2	65911.6	142	0.4976	0.72465	S
ID870_03770	gabD	NAD-dependent succinate-semialdehyde%0Adehydrogenase	93	208.9	3.5	-5.53	58270.5	987.8	-205.3	0	0	C
ID870_03775	opuD	BCCT family transporter	103	62.3	0	-5.99	19265.1	0	-62.3	0	0	M
ID870_03780	icaB	polysaccharide deacetylase family protein	61	87.8	0	-6.47	16074.2	0	-87.8	0	0	G
ID870_03785	hom	homoserine dehydrogenase	96	160	0	-7.33	46092.3	0	-160	0	0	E
ID870_03790	thrB	homoserine kinase	57	136.9	298.5	1.12	23411.1	51047.6	161.6	1	1	E
ID870_03795	rarD	EamA family transporter RarD	83	140	0	-7.14	34858.3	0	-140	0	0	S
ID870_03800	folC	bifunctional folylpolyglutamate%0Asynthase/dihydrofolate synthase	103	0.1	0	-0.16	35.3	0	-0.1	1	1	H
ID870_03805	folE	GTP cyclohydrolase I FolE	35	0.2	0	-0.23	18.5	0	-0.2	1	1	F
ID870_03810	folP	dihydropteroate synthase	55	0.3	0	-0.39	50.7	0	-0.3	1	1	H
ID870_03815	folB	dihydroneopterin aldolase	23	0.1	0	-0.16	8	0	-0.1	1	1	H
ID870_03820	folK	2-amino-4-hydroxy-6-%0Ahydroxymethyldihydropteridine diphosphokinase	37	0.2	0	-0.24	20.4	0	-0.2	1	1	H
ID870_03825	murB	UDP-N-acetylmuramate dehydrogenase	58	0.4	72.4	5.74	64.4	12604.1	72.1	1	1	M
ID870_03830	potA	ABC transporter ATP-binding protein	74	230.3	19.7	-3.48	51127.1	4369	-210.6	0	0	P
ID870_03835	potB	ABC transporter permease	71	289.5	144.4	-1	61667.6	30755.6	-145.1	0.2305	0.36124	P
ID870_03840	potC	ABC transporter permease	76	120.1	0	-6.92	27373.7	0	-120.1	0	0	P
ID870_03845	potD	ABC transporter substrate-binding protein	83	228.6	248.6	0.12	56929.2	61898.8	20	1	1	P
ID870_03850	eriC	ClC family H(+)/Cl(-) exchange transporter	134	90.7	318.5	1.8	36456.8	128026	227.8	0.3022	0.4656	P
ID870_03855	bglC	AraC family transcriptional regulator	92	118.9	0	-6.91	32812.3	0	-118.9	0	0	K
ID870_03860	supH	HAD family hydrolase	66	58.5	0	-5.89	11578.9	0	-58.5	0	0	G
ID870_03865	-	lipase	54	61.5	0	-5.97	9967.3	0	-61.5	0	0	E
ID870_03870	ascB	6-phospho-beta-glucosidase	107	70.2	82.2	0.23	22521.5	26386.6	12	1	1	G
ID870_03875	-	AI-2E family transporter	94	154.7	140.2	-0.14	43625.6	39525	-14.5	1	1	S
ID870_03880	radC	DNA repair protein RadC	55	41.6	76.4	0.86	6866.6	12604.1	34.8	1	1	E
ID870_03885	rex	redox-sensing transcriptional repressor Rex	49	1.5	0	-1.33	221.8	0	-1.5	0.004	0.007	K
ID870_03890	-	DUF1831 domain-containing protein	36	171.2	0	-7.43	18490.5	0	-171.2	0	0	S
ID870_03895	iscS	cysteine desulfurase	79	0.1	0	-0.18	31.2	0	-0.1	1	1	E
ID870_03900	prs2	ribose-phosphate diphosphokinase	70	100.8	0	-6.67	21162.2	0	-100.8	0	0	F
ID870_03905	yjbK	CYTH domain-containing protein	45	20.2	0	-4.41	2730.7	0	-20.2	0	0	S
ID870_03910	yjbM	GTP pyrophosphokinase family protein	43	77.2	0	-6.29	9959.8	0	-77.2	0	0	S
ID870_03915	nadK	NAD kinase	72	0	0	0	0	0	0	1	1	H
ID870_03920	yjbO	RluA family pseudouridine synthase	75	176.2	0	-7.47	39646.3	0	-176.2	0	0	J
ID870_03925	pta	phosphate acetyltransferase	57	2.8	50.1	3.75	476.1	8561.6	47.3	1	1	C
ID870_03930	sdh	SDR family oxidoreductase	56	84.1	26	-1.66	14122.7	4369	-58.1	0.0007	0.00126	S
ID870_03935	kup	KUP/HAK/KT family potassium transporter	163	167.1	289.6	0.79	81697.1	141620	122.5	0.4124	0.62201	P
ID870_03940	-	hypothetical protein	62	40.4	0	-5.37	7523.1	0	-40.4	0	0	P
ID870_03945	yniG	MFS transporter	108	158.1	846.6	2.41	51209.3	274306	688.6	0.0135	0.02313	E
ID870_03950	guaC	GMP reductase	67	62.6	0	-5.99	12585.7	0	-62.6	0	0	F
ID870_03955	xpt	xanthine phosphoribosyltransferase	39	173.1	436.3	1.33	20258	51047.6	263.2	1	1	F
ID870_03960	pbuX	purine permease	107	188.5	248.7	0.4	60513.5	79826.1	60.2	0.9703	1	F
ID870_03965	-	formate/nitrite transporter family protein	72	98.8	46.4	-1.07	21339.1	10022.7	-52.4	0.2981	0.45999	P
ID870_03970	-	NAD(P)H-dependent oxidoreductase	92	214.2	262.2	0.29	59131	72377.6	48	0.9999	1	C
ID870_03975	-	NAD(P)H-dependent oxidoreductase	45	145.4	0	-7.19	19623.2	0	-145.4	0	0	S
ID870_03980	apbE	FAD:protein FMN transferase	72	80.1	58.4	-0.45	17310.8	12604.1	-21.8	0.9999	1	H
ID870_03985	dmpI	4-oxalocrotonate tautomerase	12	381.9	0	-8.58	13748.9	0	-381.9	0	0	G
ID870_03990	tdk	thymidine kinase	35	235.3	72.5	-1.69	24708.1	7611.2	-162.8	0.001	0.00178	F
ID870_03995	prfA	peptide chain release factor 1	61	0.2	0	-0.22	30.3	0	-0.2	0.204	0.32146	J
ID870_04000	prmC	peptide chain release factor N(5)-glutamine%0Amethyltransferase	64	205.2	179.3	-0.19	39394.8	34433.8	-25.8	1	1	J
ID870_04005	ywlC	threonylcarbamoyl-AMP synthase	42	0	0	0	0	0	0	1	1	J
ID870_04010	glyA	serine hydroxymethyltransferase	84	145.8	0	-7.2	36747.4	0	-145.8	0	0	E
ID870_04015	-	nucleoid-associated protein	54	93.6	0	-6.56	15155.1	0	-93.6	0	0	S
ID870_04020	pvaA	lysozyme family protein	53	17.8	0	-4.24	2836.5	0	-17.8	0	0	M
ID870_04025	yfiB1	ABC transporter ATP-binding protein	130	66.3	0	-6.07	25856.5	0	-66.3	0	0	V
ID870_04030	-	ABC transporter ATP-binding protein	143	93.2	29.4	-1.63	39967.3	12604.1	-63.8	0	0	V
ID870_04035	-	hypothetical protein	31	140.6	0	-7.15	13072.4	0	-140.6	0	0	S
ID870_04040	pgm	phospho-sugar mutase	102	0	0	0	0	0	0	1	1	G
ID870_04045	-	ECF transporter S component	54	24.8	0	-4.69	4011	0	-24.8	0.0023	0.00407	S
ID870_04050	coaBC	phosphopantothenoylcysteine decarboxylase	46	0	0	0	0	0	0	1	1	H
ID870_04055	coaB	phosphopantothenate--cysteine ligase	54	0	0	0	0	0	0	1	1	H
ID870_04060	lipL	lipoate--protein ligase family protein	66	11.5	0	-3.64	2275.4	0	-11.5	0	0	H
ID870_04065	-	NADH-dependent flavin oxidoreductase	83	186	0	-7.55	46323.6	0	-186	0	0	C
ID870_04070	-	MsnO8 family LLM class oxidoreductase	71	175.5	64.6	-1.43	37382.7	13755.8	-110.9	0.0002	0.00037	C
ID870_04075	-	glycine cleavage system protein H	24	14	0	-3.91	1009.1	0	-14	0	0	E
ID870_04080	-	protein-ADP-ribose hydrolase	63	154.4	0	-7.28	29185.5	0	-154.4	0	0	S
ID870_04085	-	NAD-dependent deacetylase	60	129.5	329.5	1.34	23316.3	59316.9	200	0.9977	1	K
ID870_04090	lplA	lipoate--protein ligase	78	114.3	0	-6.85	26755	0	-114.3	0	0	H
ID870_04095	fhs	formate--tetrahydrofolate ligase	118	0.1	0	-0.09	22.4	0	-0.1	0.509	0.72547	F
ID870_04100	cls	cardiolipin synthase	146	0	0	-0.07	20.5	0	0	1	1	I
ID870_04105	fbsA	fibrinogen-binding adhesin FbsA	67	69.7	0	-6.14	14011.5	0	-69.7	0	0	U
ID870_04110	asd	aspartate-semialdehyde dehydrogenase	68	93.6	0	-6.56	19102.3	0	-93.6	0	0	E
ID870_04115	nrdD_1	hypothetical protein	17	304.1	775	1.35	15507.1	39525	470.9	1	1	F
ID870_04120	yheS_1	ABC-F family ATP-binding cassette%0Adomain-containing protein	104	181.3	35.4	-2.33	56565.2	11031.4	-145.9	0	0	S
ID870_04125	-	threonine/serine exporter family protein	107	144.7	1077.5	2.89	46434.4	345889	932.9	0.0027	0.00476	K
ID870_04130	pyrF	orotidine-5'-phosphate decarboxylase	47	75.6	0	-6.26	10655.4	0	-75.6	0	0	F
ID870_04135	pyrE	orotate phosphoribosyltransferase	46	52.2	31.7	-0.7	7200.8	4369	-20.5	0.8633	1	F
ID870_04140	pyrC	dihydroorotase	85	41.5	0	-5.41	10584.2	0	-41.5	0	0	F
ID870_04145	pyrB	aspartate carbamoyltransferase catalytic%0Asubunit	67	28.3	0	-4.87	5694.4	0	-28.3	0	0	F
ID870_04150	carA	glutamine-hydrolyzing carbamoyl-phosphate%0Asynthase small subunit	69	57.5	21.1	-1.4	11900.4	4369	-36.4	0.0206	0.03508	F
ID870_04155	carB	carbamoyl-phosphate synthase large subunit	246	48	0	-5.61	35402.9	0	-48	0	0	F
ID870_04160	-	hypothetical protein	30	130.4	0	-7.04	11740.5	0	-130.4	0	0	S
ID870_04165	-	WxcM-like domain-containing protein	67	67.3	0	-6.09	13522.9	0	-67.3	0	0	S
ID870_04170	esxA1	WXG100 family type VII secretion target	14	333.9	0	-8.39	14021.8	0	-333.9	0	0	S
ID870_04175	esxA2	WXG100 family type VII secretion target	15	127.4	0	-7	5733.6	0	-127.4	0	0	S
ID870_04180	esaA	type VII secretion protein EsaA	243	59	36.2	-0.69	43016.6	26386.6	-22.8	0.999	1	V
ID870_04185	essA	type VII secretion protein EssA	40	40.4	0	-5.37	4845.6	0	-40.4	0	0	S
ID870_04190	esaB	EsaB/YukD family protein	30	77.1	0	-6.29	6934.9	0	-77.1	0	0	S
ID870_04195	essB	type VII secretion protein EssB	102	116.1	0	-6.87	35541	0	-116.1	0	0	S
ID870_04200	essC	type VII secretion protein EssC	284	76.2	100.6	0.4	64958.2	85712.4	24.4	0.5017	0.72465	D
ID870_04205	-	TIGR04197 family type VII secretion effector	19	72.7	0	-6.2	4141.8	0	-72.7	0	0	S
ID870_04210	-	hypothetical protein	18	129.7	18.3	-2.76	7002	987.8	-111.4	0.0001	0.00018	S
ID870_04215	-	hypothetical protein	78	88.9	0	-6.49	20793.4	0	-88.9	0	0	U
ID870_04220	-	hypothetical protein	64	47.9	0	-5.61	9200.8	0	-47.9	0	0	S
ID870_04225	-	DUF4176 domain-containing protein	31	83.5	0	-6.4	7764.6	0	-83.5	0	0	S
ID870_04230	-	hypothetical protein	55	40.6	0	-5.38	6700.6	0	-40.6	0	0	M
ID870_04235	-	hypothetical protein	88	101.5	24.6	-2	26783.1	6482.2	-76.9	0	0	S
ID870_04240	-	DUF4176 domain-containing protein	21	113.3	0	-6.84	7136	0	-113.3	0	0	S
ID870_04245	-	hypothetical protein	5	23.3	0	-4.6	349.3	0	-23.3	0	0	U
ID870_04250	-	hypothetical protein	58	14.7	227.2	3.86	2563.9	39525	212.4	1	1	M
ID870_04255	-	hypothetical protein	97	79.2	0	-6.33	23046.9	0	-79.2	0	0	S
ID870_04260	-	DUF4176 domain-containing protein	23	86.3	93.9	0.12	5951.3	6482.2	7.7	1	1	S
ID870_04265	-	hypothetical protein	41	63.3	0	-6.01	7791.4	0	-63.3	0	0	S
ID870_04270	-	CHAP domain-containing protein	37	49.7	0	-5.66	5511.7	0	-49.7	0	0	M
ID870_04275	-	cell division protein FtsK	41	121.5	0	-6.94	14950.2	0	-121.5	0	0	S
ID870_04280	-	hypothetical protein	78	54.1	0	-5.78	12665.1	0	-54.1	0	0	S
ID870_04285	-	hypothetical protein	47	166.3	31	-2.39	23448.7	4369	-135.3	0	0	S
ID870_04290	-	hypothetical protein	18	149.3	0	-7.23	8062.8	0	-149.3	0	0	S
ID870_04295	ltdS	sensor histidine kinase	139	65.7	0	-6.06	27386.7	0	-65.7	0	0	T
ID870_04300	ltdR	LytTR family transcriptional regulator%0ADNA-binding domain-containing protein	65	65.4	0	-6.05	12753	0	-65.4	0	0	K
ID870_04305	cstA	carbon starvation protein A	115	110	44.1	-1.3	37966.7	15220.2	-65.9	0.0048	0.00837	T
ID870_04310	yciB	L%2CD-transpeptidase	32	93	0	-6.55	8930	0	-93	0	0	M
ID870_04315	ylqF	ribosome biogenesis GTPase YlqF	62	0.2	0	-0.29	41	0	-0.2	1	1	S
ID870_04320	rnhB	ribonuclease HII	56	136.9	0	-7.11	23007.5	0	-136.9	0	0	L
ID870_04325	maa	sugar O-acetyltransferase	40	93	0	-6.55	11159	0	-93	0	0	G
ID870_04330	yclN	iron chelate uptake ABC transporter family%0Apermease subunit	81	127.9	108.6	-0.23	31070.3	26386.6	-19.3	1	1	P
ID870_04335	yclO	iron chelate uptake ABC transporter family%0Apermease subunit	96	135.6	22.5	-2.54	39045.6	6482.2	-113.1	0	0	P
ID870_04340	yclP	ATP-binding cassette domain-containing protein	64	62.4	0	-5.99	11974	0	-62.4	0	0	P
ID870_04345	yclQ	siderophore ABC transporter substrate-binding%0Aprotein	70	184.6	0	-7.54	38758.2	0	-184.6	0	0	P
ID870_04350	dprA	DNA-protecting protein DprA	74	51.6	178	1.77	11448.4	39525	126.5	1	1	L
ID870_04355	topA	type I DNA topoisomerase	144	32.3	0	-5.06	13937.9	0	-32.3	0	0	L
ID870_04360	-	ABC transporter ATP-binding protein	50	24.6	0	-4.68	3686.7	0	-24.6	0	0	V
ID870_04365	-	ABC transporter permease	230	75.3	38.2	-0.96	51984.9	26386.6	-37.1	0.4764	0.71585	V
ID870_04370	-	CPBP family intramembrane metalloprotease	73	111.9	180.5	0.68	24513.2	39525	68.5	1	1	S
ID870_04375	hsdS2	restriction endonuclease subunit S	47	122.7	31	-1.95	17301	4369	-91.7	0.0004	0.00072	V
ID870_04380	-	DUF2130 domain-containing protein	89	149.2	0	-7.23	39829.2	0	-149.2	0	0	S
ID870_04385	-	GNAT family N-acetyltransferase	42	183.2	0	-7.53	23087.6	0	-183.2	0	0	K
ID870_04390	truB	tRNA pseudouridine(55) synthase TruB	69	53.8	0	-5.78	11143.3	0	-53.8	0	0	J
ID870_04395	ribF	bifunctional riboflavin kinase/FAD synthetase	69	0	127.5	6.99	1.9	26386.6	127.5	1	1	H
ID870_04400	spxA	Spx/MgsR family RNA polymerase-binding%0Aregulatory protein	28	79.1	0	-6.32	6648.3	0	-79.1	0	0	K
ID870_04405	yktA	UPF0223 family protein	24	373.7	1005.5	1.43	26903.7	72393.8	631.8	0.5016	0.72465	S
ID870_04410	suhB	inositol monophosphatase family protein	54	326.3	162.9	-1	52864.4	26386.6	-163.4	0.4801	0.71994	G
ID870_04415	rsmF	RsmF rRNA methyltransferase first C-terminal%0Adomain-containing protein	82	0.1	107.3	6.65	18.5	26386.6	107.2	1	1	J
ID870_04420	pstS	phosphate ABC transporter substrate-binding%0Aprotein PstS family protein	57	0	0	0	0	0	0	1	1	P
ID870_04425	pstC	phosphate ABC transporter permease subunit PstC	63	0.1	0	-0.08	10.3	0	-0.1	0.5025	0.72465	P
ID870_04430	pstA	phosphate ABC transporter permease PstA	60	0	17.3	4.19	0	3110.8	17.3	1	1	P
ID870_04435	pstB2	phosphate ABC transporter ATP-binding protein	54	0.1	0	-0.14	15.9	0	-0.1	1	1	P
ID870_04440	pstB1	phosphate ABC transporter ATP-binding protein	59	0	256.2	8.01	0	45351.4	256.2	0.4985	0.72465	P
ID870_04445	phoU	phosphate signaling complex protein PhoU	39	0.3	0	-0.33	29.6	0	-0.3	1	1	P
ID870_04450	pepN	M1 family metallopeptidase	181	238.9	158.2	-0.59	129724	85892	-80.7	0.5127	0.72838	E
ID870_04455	ciaR	response regulator transcription factor	42	10.7	0	-3.55	1347	0	-10.7	0	0	T
ID870_04460	ciaH	HAMP domain-containing histidine kinase	116	73.2	0	-6.21	25484.2	0	-73.2	0	0	T
ID870_04465	ylxM	putative DNA-binding protein	29	92.6	148.6	0.68	8058.2	12930.6	56	0.633	0.87875	S
ID870_04470	ffh	signal recognition particle protein	84	0	0	0	0	0	0	1	1	U
ID870_04475	satD	SatD family protein	47	6	55.1	2.99	851.9	7771.5	49.1	0.9999	1	K
ID870_04480	satE	DUF3307 domain-containing protein	68	44	0	-5.49	8966.3	0	-44	0	0	U
ID870_04485	oppA	peptide ABC transporter substrate-binding%0Aprotein	132	27.7	16.4	-0.73	10977.3	6482.2	-11.4	0.8745	1	E
ID870_04490	xerS	tyrosine recombinase XerS	89	1.7	0	-1.43	451.4	0	-1.7	0	0	D
ID870_04495	bceS/nsrK	sensor histidine kinase	83	57	222.6	1.95	14200.2	55416.6	165.5	0.9983	1	T
ID870_04500	bceR/nsrR	response regulator transcription factor	58	44.8	25.1	-0.81	7789.9	4369	-19.7	0.6473	0.89674	K
ID870_04505	bceB	ABC transporter permease	189	95.7	3.2	-4.53	54270.3	1801.4	-92.5	0	0	V
ID870_04510	-	ABC transporter ATP-binding protein	51	57.2	0	-5.86	8746.2	0	-57.2	0	0	V
ID870_04515	-	S41 family peptidase	103	35.1	0	-5.17	10850.5	0	-35.1	0	0	M
ID870_04520	-	PASTA domain-containing protein	38	114	0	-6.85	12996.3	0	-114	0	0	S
ID870_04525	metQ	MetQ/NlpA family ABC transporter%0Asubstrate-binding protein	64	164.1	161.5	-0.02	31507.3	31008.4	-2.6	1	1	M
ID870_04530	-	GNAT family N-acetyltransferase	70	86.6	0	-6.45	18179.1	0	-86.6	0	0	K
ID870_04535	trmFO	methylenetetrahydrofolate--tRNA-(uracil(54)-%0AC(5))-methyltransferase (FADH(2)-oxidizing) TrmFO	83	268	0	-8.07	66743.7	0	-268	0	0	J
ID870_04540	yvoA_2	GntR family transcriptional regulator	52	0.8	0	-0.81	118	0	-0.8	0.0214	0.03638	K
ID870_04545	guaA	glutamine-hydrolyzing GMP synthase	86	356.5	102.3	-1.79	91971.7	26386.6	-254.2	0	0	F
ID870_04550	-	hypothetical protein	151	41.2	0	-5.4	18653	0	-41.2	0	0	S
ID870_04555	-	hypothetical protein	103	53.1	0	-5.76	16396	0	-53.1	0	0	S
ID870_04560	-	hypothetical protein	39	77.5	0	-6.29	9069.9	0	-77.5	0	0	S
ID870_04565	-	hypothetical protein	128	58.9	205.9	1.79	22604.6	79050	147	0.4981	0.72465	S
ID870_04570	-	helix-turn-helix domain-containing protein	24	3.7	0	-2.24	268.2	0	-3.7	0.0001	0.00018	K
ID870_04575	-	hypothetical protein	65	98.2	0	-6.63	19158	0	-98.2	0	0	S
ID870_04580	-	hypothetical protein	35	28.2	0	-4.87	2956.2	0	-28.2	0	0	S
ID870_04585	-	cell division protein FtsK	123	33.8	0	-5.12	12479.9	0	-33.8	0	0	D
ID870_04590	-	hypothetical protein	75	29.8	22.6	-0.38	6708.6	5095.4	-7.2	0.9991	1	S
ID870_04595	-	DUF3173 family protein	23	66.4	0	-6.08	4584.6	0	-66.4	0	0	S
ID870_04600	-	site-specific integrase	107	56.5	0	-5.85	18137.8	0	-56.5	0	0	L
ID870_04605	-	IS5 family transposase	16	109.7	0	-6.79	5264.3	0	-109.7	0	0	L
ID870_04610	napA	cation:proton antiporter	83	10.6	18.6	0.75	2643.8	4621.8	7.9	1	1	P
ID870_04615	ypuA	DUF1002 domain-containing protein	83	128	0	-7.01	31876.1	0	-128	0	0	S
ID870_04620	ywkD	VOC family protein	28	29.3	0	-4.92	2459.4	0	-29.3	0	0	E
ID870_04625	srtA	class A sortase	50	231.5	43.2	-2.39	34731.3	6482.2	-188.3	0	0	M
ID870_04630	gyrA	DNA gyrase subunit A	171	0.2	0	-0.22	85.4	0	-0.2	0.0274	0.04607	L
ID870_04635	ldh	L-lactate dehydrogenase	59	0	0	0	0	0	0	1	1	C
ID870_04640	noxE	FAD-dependent oxidoreductase	90	61.4	310	2.32	16570	83712.1	248.7	0.4986	0.72465	P
ID870_04645	yufQ	ABC transporter permease	76	62.9	0	-6	14343.8	0	-62.9	0	0	S
ID870_04650	mglC	ABC transporter permease	82	173.4	275.3	0.66	42644.4	67713	101.9	0.4949	0.72465	S
ID870_04655	mglA	ABC transporter ATP-binding protein	103	112.8	5.8	-4.06	34855.8	1801.4	-107	0	0	S
ID870_04660	tcsA	BMP family protein	70	307	197.6	-0.63	64463.9	41504.7	-109.3	0.5573	0.78452	S
ID870_04665	cdd	cytidine deaminase	26	143.3	0	-7.17	11173.6	0	-143.3	0	0	F
ID870_04670	rsmC	class I SAM-dependent methyltransferase	47	92.8	0	-6.55	13080	0	-92.8	0	0	J
ID870_04675	coaA	type I pantothenate kinase	86	0.1	123.2	6.81	26.8	31797.5	123.1	0.5032	0.72465	F
ID870_04680	rpsT	30S ribosomal protein S20	14	7.3	42.9	2.4	306.5	1801.4	35.6	1	1	J
ID870_04685	aatB	amino acid ABC transporter substrate-binding%0Aprotein	78	255.1	145.5	-0.81	59691.5	34036.8	-109.6	0.501	0.72465	E
ID870_04690	-	amino acid ABC transporter ATP-binding protein	42	473.5	1892.5	2	59662.7	238452	1419	0.0096	0.01657	E
ID870_04695	yecS_2	amino acid ABC transporter permease	57	252.2	64.7	-1.95	43125.7	11060.1	-187.5	0	0	P
ID870_04700	phnA	alkylphosphonate utilization protein	28	42.9	0	-5.46	3607.3	0	-42.9	0	0	P
ID870_04705	glmS	glutamine--fructose-6-phosphate transaminase%0A(isomerizing)	125	0	70.4	6.11	12.3	26386.6	70.3	1	1	M
ID870_04710	lepB	signal peptidase I	45	5	0	-2.6	681.2	0	-5	0.0002	0.00037	U
ID870_04715	pyk	pyruvate kinase	89	0.1	31	4.87	24.9	8269.3	30.9	1	1	G
ID870_04720	pfkA	6-phosphofructokinase	52	0.1	0	-0.1	10.7	0	-0.1	1	1	F
ID870_04725	dnaE	DNA polymerase III subunit alpha	241	0	0	-0.02	9.6	0	0	1	1	L
ID870_04730	lexA	GntR family transcriptional regulator	22	54.1	399.8	2.86	3568.7	26386.6	345.7	1	1	K
ID870_04735	-	ABC transporter ATP-binding protein	54	76.8	0	-6.28	12440.9	0	-76.8	0	0	V
ID870_04740	-	ABC transporter (permease)	85	132.6	56.6	-1.21	33818.2	14433.9	-76	0.0201	0.03426	V
ID870_04745	ydjZ	TVP38/TMEM64 family protein	53	338.2	355	0.07	53770.2	56451.4	16.9	0.8311	1	S
ID870_04755	cat	CatB-related O-acetyltransferase	51	215.1	0	-7.76	32916.5	0	-215.1	0	0	S
ID870_04760	-	DUF2974 domain-containing protein	94	65.2	0	-6.05	18387.3	0	-65.2	0	0	S
ID870_04765	pacL	cation-transporting P-type ATPase	198	48.5	14.4	-1.68	28822.2	8561.6	-34.1	0	0	P
ID870_04770	msrB	peptide-methionine (R)-S-oxide reductase MsrB	27	121.1	0	-6.93	9806.8	0	-121.1	0	0	O
ID870_04775	-	GNAT family N-acetyltransferase	30	96.3	0	-6.6	8664	0	-96.3	0	0	K
ID870_04780	-	HD domain-containing protein	49	128.7	0	-7.02	18923.7	0	-128.7	0	0	F
ID870_04785	inlA	pneumococcal-type histidine triad protein	195	51.7	86.1	0.73	30237.5	50376.2	34.4	0.9999	1	M
ID870_04790	lepA	elongation factor 4	122	117.6	108	-0.12	43032.6	39525	-9.6	1	1	M
ID870_04795	ndk	nucleoside-diphosphate kinase	26	98.4	0	-6.64	7677.3	0	-98.4	0	0	F
ID870_04800	csn2	type II-A CRISPR-associated protein Csn2	56	99.3	26	-1.89	16682.8	4369	-73.3	0	0	S
ID870_04805	cas2	CRISPR-associated endonuclease Cas2	28	109.4	470.5	2.1	9185.7	39525	361.2	1	1	L
ID870_04810	cas1	type II CRISPR-associated endonuclease Cas1	57	88.5	378.9	2.09	15134.9	64800.4	290.4	0.218	0.34218	L
ID870_04815	cas9	type II CRISPR RNA-guided endonuclease Cas9	300	213.4	728.4	1.77	192069	655546	515	0.0026	0.00459	L
ID870_04820	-	TIGR01906 family membrane protein	61	12.7	270.8	4.31	2331.2	49547.7	258	0.5022	0.72465	S
ID870_04825	nagD	TIGR01457 family HAD-type hydrolase	62	90.9	141.9	0.64	16916.7	26386.6	50.9	1	1	G
ID870_04830	fat	acyl-[acyl-carrier-protein] thioesterase	65	17.5	0	-4.21	3416.4	0	-17.5	0	0	I
ID870_04835	hemN	oxygen-independent coproporphyrinogen III%0Aoxidase	86	75.4	46.3	-0.69	19446.6	11950.5	-29.1	0.9683	1	H
ID870_04840	yqeB	hypothetical protein	29	185.7	0	-7.54	16153.6	0	-185.7	0	0	S
ID870_04845	-	YbgA family protein	32	184.8	0	-7.54	17737.4	0	-184.8	0	0	L
ID870_04850	glmM	phosphoglucosamine mutase	90	0.2	0	-0.23	46	0	-0.2	1	1	G
ID870_04855	ybbR	YbbR-like domain-containing protein	84	26.1	156.8	2.54	6570.4	39525	130.8	1	1	S
ID870_04860	cdaA	TIGR00159 family protein	59	0	0	0	0	0	0	1	1	S
ID870_04865	murE2	Mur ligase family protein	108	0.1	30.9	4.83	39.6	10022.7	30.8	1	1	M
ID870_04870	cobQ	type 1 glutamine amidotransferase	65	0	0	0	0	0	0	1	1	S
ID870_04875	lplA	lipoate--protein ligase	65	8.1	0	-3.18	1577.3	0	-8.1	0	0	H
ID870_04880	lpdA	dihydrolipoyl dehydrogenase	107	21.3	0	-4.48	6848.1	0	-21.3	0	0	C
ID870_04885	acoC	dihydrolipoamide acetyltransferase	77	14.9	0	-3.99	3443.7	0	-14.9	0	0	C
ID870_04890	acoB	alpha-ketoacid dehydrogenase subunit beta	61	16.7	0	-4.15	3055.3	0	-16.7	0	0	C
ID870_04895	acoA	thiamine pyrophosphate-dependent dehydrogenase%0AE1 component subunit alpha	56	19.6	0	-4.37	3298.6	0	-19.6	0	0	C
ID870_04900	ydiF	ABC-F family ATP-binding cassette%0Adomain-containing protein	121	137.2	0	-7.11	49812.7	0	-137.2	0	0	S
ID870_04905	mnmE	tRNA uridine-5-carboxymethylaminomethyl(34)%0Asynthesis GTPase MnmE	98	0	0	0	0	0	0	1	1	S
ID870_04910	corA	magnesium transporter CorA family protein	70	60.9	270.2	2.13	12786.5	56737.4	209.3	0.4992	0.72465	P
ID870_04915	addA	helicase-exonuclease AddAB subunit AddA	269	0.5	0	-0.54	369.2	0	-0.5	0	0	L
ID870_04920	rexB	ATP-dependent nuclease subunit B	240	0.6	6.1	2.16	422	4369	5.5	1	1	L
ID870_04925	-	neutral zinc metallopeptidase	53	60.7	0	-5.95	9644.1	0	-60.7	0	0	S
ID870_04930	pheT	phenylalanine--tRNA ligase subunit beta	153	0	0	0	0	0	0	1	1	J
ID870_04935	-	GNAT family N-acetyltransferase	42	66.3	0	-6.07	8356.1	0	-66.3	0	0	K
ID870_04940	pheS	phenylalanine--tRNA ligase subunit alpha	57	0	0	0	0	0	0	1	1	J
ID870_04945	endA	DNA/RNA non-specific endonuclease	68	48.9	0	-5.64	9984.5	0	-48.9	0	0	F
ID870_04950	epuA	DNA-directed RNA polymerase subunit beta	20	116.3	0	-6.87	6978.3	0	-116.3	0	0	S
ID870_04955	murA	UDP-N-acetylglucosamine%0A1-carboxyvinyltransferase	80	24.9	0	-4.69	5974.6	0	-24.9	0	0	M
ID870_04960	-	DUF1146 domain-containing protein	21	27.6	0	-4.84	1735.8	0	-27.6	0	0	S
ID870_04965	atpC	F0F1 ATP synthase subunit epsilon	27	0	0	0	0	0	0	1	1	C
ID870_04970	atpD	F0F1 ATP synthase subunit beta	79	0	50.4	5.68	0	11950.5	50.4	1	1	C
ID870_04975	atpG	F0F1 ATP synthase subunit gamma	64	0	0	0	0	0	0	1	1	C
ID870_04980	atpA	F0F1 ATP synthase subunit alpha	82	0.1	0	-0.13	22.4	0	-0.1	1	1	C
ID870_04985	atpH	F0F1 ATP synthase subunit delta	26	0	0	0	0	0	0	1	1	C
ID870_04990	atpF	F0F1 ATP synthase subunit B	35	0	0	0	0	0	0	1	1	C
ID870_04995	atpB	F0F1 ATP synthase subunit A	59	0	0	0	0	0	0	1	1	C
ID870_05000	atpE	F0F1 ATP synthase subunit C	9	0.4	0	-0.51	11.4	0	-0.4	1	1	C
ID870_05005	glgA	glycogen synthase GlgA	108	80.3	122	0.6	26009	39525	41.7	1	1	G
ID870_05010	glgD	glucose-1-phosphate adenylyltransferase subunit%0AGlgD	93	97.5	0	-6.62	27203.2	0	-97.5	0	0	G
ID870_05015	glgC	glucose-1-phosphate adenylyltransferase	84	100.2	156.8	0.64	25258.3	39525	56.6	1	1	H
ID870_05020	glgB	1%2C4-alpha-glucan branching protein GlgB	139	99	105.3	0.09	41274.4	43894	6.3	1	1	G
ID870_05025	pulA	type I pullulanase	172	98.3	383	1.95	50735.3	197625	284.7	0.0636	0.10423	G
ID870_05030	dagK	diacylglycerol kinase family lipid kinase	78	3.8	36.6	2.96	898.5	8561.6	32.7	1	1	I
ID870_05035	ligA	NAD-dependent DNA ligase LigA	143	0.1	0	-0.16	50.7	0	-0.1	1	1	L
ID870_05040	ccl	QueT transporter family protein	39	159.7	128.6	-0.31	18682.6	15043.8	-31.1	0.6658	0.91857	S
ID870_05045	mesH	GtrA family protein	39	53.5	56.9	0.09	6255.1	6662.4	3.5	1	1	S
ID870_05050	rbn	YihY/virulence factor BrkB family protein	74	143.6	356.1	1.3	31878.3	79050	212.5	0.4963	0.72465	E
ID870_05055	map	methionyl aminopeptidase	50	0	263.5	8.05	0	39525	263.5	1	1	E
ID870_05060	ytoI	CBS domain-containing protein	92	20.3	95.6	2.18	5609	26386.6	75.3	1	1	K
ID870_05065	-	GNAT family N-acetyltransferase	32	31	0	-5	2979.4	0	-31	0	0	J
ID870_05070	murA	UDP-N-acetylglucosamine%0A1-carboxyvinyltransferase	92	78.4	0	-6.31	21649	0	-78.4	0	0	M
ID870_05075	thiE	thiamine phosphate synthase	46	77.4	0	-6.29	10681.8	0	-77.4	0	0	H
ID870_05080	thiM	hydroxyethylthiazole kinase	50	81	0	-6.36	12155.9	0	-81	0	0	H
ID870_05085	thiD	bifunctional hydroxymethylpyrimidine%0Akinase/phosphomethylpyrimidine kinase	67	69.8	0	-6.15	14028.9	0	-69.8	0	0	H
ID870_05090	tenA	thiaminase II	52	55.8	0	-5.83	8710.9	0	-55.8	0	0	K
ID870_05095	-	ABC transporter	59	75	0	-6.25	13274.8	0	-75	0	0	P
ID870_05100	cbiO	ATP-binding cassette domain-containing protein	93	61	23.2	-1.35	17014.3	6482.2	-37.7	0.0094	0.01624	P
ID870_05105	ykoE	ECF transporter S component	51	86.8	0	-6.46	13273.2	0	-86.8	0	0	S
ID870_05110	thiW	energy coupling factor transporter S component%0AThiW	45	45.8	0	-5.55	6189.4	0	-45.8	0	0	S
ID870_05115	-	hypothetical protein	47	157.5	0	-7.31	22209.7	0	-157.5	0	0	S
ID870_05120	fbsB??	hypothetical protein	205	173	60.8	-1.49	106425	37418	-112.2	0	0	S
ID870_05125	-	hypothetical protein	33	12.1	0	-3.71	1196.4	0	-12.1	0	0	S
ID870_05130	metK	methionine adenosyltransferase	75	0	0	0	0	0	0	1	1	H
ID870_05135	birA	bifunctional biotin--[acetyl-CoA-carboxylase]%0Asynthetase/biotin operon repressor	95	0	0	-0.06	12.3	0	0	0.3985	0.60514	H
ID870_05140	-	DUF3272 domain-containing protein	12	31.7	0	-5.03	1140	0	-31.7	0	0	S
ID870_05145	dnaX	DNA polymerase III subunit gamma/tau	122	0.2	0	-0.27	75.9	0	-0.2	0.2529	0.39266	L
ID870_05150	ytsP	GAF domain-containing protein	42	1.6	0	-1.38	202.2	0	-1.6	0.0003	0.00054	T
ID870_05155	udk	uridine kinase	50	291.5	0	-8.19	43730.8	0	-291.5	0	0	F
ID870_05160	yfmL	DEAD/DEAH box helicase	90	140.9	286.8	1.02	38029.7	77434.2	145.9	0.4983	0.72465	L
ID870_05165	pgdA	polysaccharide deacetylase family protein	92	226.2	62.8	-1.83	62435.9	17333.4	-163.4	0	0	G
ID870_05170	gapN	NADP-dependent glyceraldehyde-3-phosphate%0Adehydrogenase	80	0.1	0	-0.19	33.7	0	-0.1	1	1	C
ID870_05175	ptsI	phosphoenolpyruvate--protein phosphotransferase	95	0.1	0	-0.09	17.5	0	-0.1	0.4994	0.72465	G
ID870_05180	ptsH	phosphocarrier protein HPr	11	0	362.1	8.5	0	11950.5	362.1	1	1	G
ID870_05185	nrdH	redoxin NrdH	9	0	0	0	0	0	0	1	1	O
ID870_05190	nrdE	class 1b ribonucleoside-diphosphate reductase%0Asubunit alpha	157	0.1	0	-0.13	43.8	0	-0.1	0.1951	0.30865	F
ID870_05195	nrdF	class 1b ribonucleoside-diphosphate reductase%0Asubunit beta	64	0	0	0	0	0	0	1	1	F
ID870_05200	thiT	energy-coupled thiamine transporter ThiT	55	226.4	59.3	-1.92	37361.4	9779.9	-167.2	0	0	S
ID870_05205	-	DUF3169 family protein	77	61.2	0	-5.96	14138.1	0	-61.2	0	0	S
ID870_05210	-	helix-turn-helix transcriptional regulator	17	7.4	0	-3.07	376.9	0	-7.4	0	0	K
ID870_05215	-	hypothetical protein	20	9.6	0	-3.41	577.2	0	-9.6	0.0001	0.00018	S
ID870_05220	-	hypothetical protein	16	35.2	0	-5.18	1691.3	0	-35.2	0	0	S
ID870_05225	gspA	glycosyltransferase family 8 protein	85	78.2	0	-6.31	19946.2	0	-78.2	0	0	M
ID870_05230	-	DUF554 domain-containing protein	62	47.4	0	-5.6	8820.8	0	-47.4	0	0	S
ID870_05235	alaS	alanine--tRNA ligase	101	0	0	0	0	0	0	1	1	J
ID870_05240	yxjI	LURP-one-related family protein	30	158.9	0	-7.32	14298.9	0	-158.9	0	0	S
ID870_05245	prsA	peptidylprolyl isomerase PrsA	65	243.6	59.7	-2.01	47502.2	11642.6	-183.9	0	0	M
ID870_05250	yrrM	O-methyltransferase	47	109.1	60.7	-0.83	15378.2	8561.6	-48.3	0.6297	0.87599	S
ID870_05255	-	HAD hydrolase-like protein	51	108.5	0	-6.77	16602.1	0	-108.5	0	0	S
ID870_05260	pepF	oligoendopeptidase F	123	120.2	0	-6.92	44344.1	0	-120.2	0	0	E
ID870_05265	coiA	competence protein CoiA	69	93.3	72.7	-0.36	19316.9	15043.8	-20.6	0.6346	0.88036	S
ID870_05270	-	MFS transporter	112	133.5	2.9	-5.09	44866.3	987.8	-130.6	0	0	E
ID870_05275	rsuA	rRNA pseudouridine synthase	55	56.2	0	-5.84	9278	0	-56.2	0	0	J
ID870_05280	-	glutathione S-transferase family protein	78	97	27.7	-1.77	22702.7	6482.2	-69.3	0	0	O
ID870_05285	nagB	glucosamine-6-phosphate deaminase	51	87.8	63.3	-0.46	13435	9692.2	-24.5	0.9879	1	G
ID870_05290	-	VIT family protein	51	1218.9	982.7	-0.31	186488	150358	-236.1	0.7825	1	S
ID870_05295	queA	tRNA preQ1(34) S-adenosylmethionine%0Aribosyltransferase-isomerase QueA	61	107.2	0	-6.76	19610.3	0	-107.2	0	0	J
ID870_05300	ohrR	MarR family transcriptional regulator	22	283.9	0	-8.15	18736.7	0	-283.9	0	0	K
ID870_05305	-	serine hydrolase	86	107.7	0	-6.76	27782.6	0	-107.7	0	0	V
ID870_05310	yojA	GntP family permease	93	52.9	183	1.77	14767.2	51047.6	130	1	1	E
ID870_05315	-	glycerate kinase	93	69.4	60.8	-0.19	19369.8	16961	-8.6	1	1	G
ID870_05320	-	helix-turn-helix domain-containing protein	90	55.4	0	-5.82	14958.2	0	-55.4	0	0	K
ID870_05325	bglH	glycoside hydrolase family 1 protein	115	96.8	18.8	-2.31	33402.4	6482.2	-78	0	0	G
ID870_05330	-	PTS beta-glucoside transporter subunit IIBCA	155	54	0	-5.78	25096.9	0	-54	0	0	G
ID870_05335	licT	PRD domain-containing protein	65	142.2	39.2	-1.83	27721.9	7650.2	-102.9	0.0008	0.00143	K
ID870_05340	sodA	superoxide dismutase	31	34.8	0	-5.16	3233.7	0	-34.8	0	0	C
ID870_05345	holA	DNA polymerase III subunit delta	83	0.1	0	-0.1	17	0	-0.1	1	1	L
ID870_05350	-	class I SAM-dependent methyltransferase	53	74.3	0	-6.23	11814	0	-74.3	0	0	Q
ID870_05355	-	alpha/beta hydrolase	90	105	0	-6.73	28345.5	0	-105	0	0	I
ID870_05360	ccpB	LacI family DNA-binding transcriptional%0Aregulator	81	102.4	0	-6.69	24892.5	0	-102.4	0	0	K
ID870_05365	yceE	Cof-type HAD-IIB family hydrolase	72	52.9	78.5	0.56	11431	16961	25.6	1	1	Q
ID870_05370	comEC	DNA internalization-related competence protein%0AComEC/Rec2	202	79.4	50.8	-0.63	48087.3	30755.6	-28.6	0.9099	1	S
ID870_05375	comEA	helix-hairpin-helix domain-containing protein	53	33.3	27.5	-0.27	5301.2	4369	-5.9	0.9976	1	L
ID870_05380	plsC	1-acyl-sn-glycerol-3-phosphate acyltransferase	56	0	0	0	0	0	0	1	1	I
ID870_05385	yabB	tRNA1(Val) (adenine(37)-N6)-methyltransferase	49	81.7	268.9	1.71	12016.2	39525	187.1	1	1	L
ID870_05390	yazA	GIY-YIG nuclease family protein	24	196.4	0	-7.62	14137.5	0	-196.4	0	0	L
ID870_05395	cshA	DEAD/DEAH box helicase	89	299.6	235.2	-0.35	80002.2	62795.9	-64.4	0.5654	0.79425	J
ID870_05400	sfbA	hypothetical protein	79	99.2	0	-6.65	23503	0	-99.2	0	0	P
ID870_05405	metI1	ABC transporter permease	60	39.4	25.7	-0.6	7093.2	4621.8	-13.7	0.9451	1	P
ID870_05410	-	ATP-binding cassette domain-containing protein	63	40.4	0	-5.37	7634.8	0	-40.4	0	0	P
ID870_05415	yjqA	PH domain-containing protein	35	59.3	0	-5.91	6228.7	0	-59.3	0	0	S
ID870_05420	prfC	peptide chain release factor 3	98	102.1	89.8	-0.18	30010.7	26386.6	-12.3	1	1	J
ID870_05425	clfB	LPXTG cell wall anchor domain-containing%0Aprotein	109	52	0	-5.73	16993	0	-52	0	0	M
ID870_05430	ywaF	YwaF family protein	57	104	0	-6.71	17786	0	-104	0	0	S
ID870_05435	oxlT	OFA family MFS transporter	106	27.1	138	2.31	8606.4	43894	111	0.6981	0.96181	P
ID870_05440	murF	UDP-N-acetylmuramoyl-tripeptide--D-alanyl-D-%0Aalanine ligase	94	0	44.7	5.51	0	12604.1	44.7	1	1	M
ID870_05445	ddl	D-alanine--D-alanine ligase	73	0	0	0	0	0	0	1	1	F
ID870_05450	recR	recombination protein RecR	46	0.8	0	-0.83	107.5	0	-0.8	0.0048	0.00837	L
ID870_05455	pbp2b	penicillin-binding protein 2	162	9.3	0	-3.37	4541.8	0	-9.3	0	0	M
ID870_05460	gpmA	phosphoglycerate mutase	32	0	0	0	0	0	0	1	1	G
ID870_05465	tpiA	triose-phosphate isomerase	33	0	0	0	0	0	0	1	1	G
ID870_05470	tuf	elongation factor Tu	51	0.1	0	-0.14	15.6	0	-0.1	0.4993	0.72465	J
ID870_05475	ftsW	FtsW/RodA/SpoVE family cell cycle protein	99	1	0	-1	299	0	-1	0.0051	0.00887	D
ID870_05480	ppc	phosphoenolpyruvate carboxylase	227	277.7	112.9	-1.29	189143	76911.6	-164.8	0	0	H
ID870_05485	pepF	oligoendopeptidase F	124	195.3	20.1	-3.22	72640.2	7470	-175.2	0	0	E
ID870_05490	-	DUF4430 domain-containing protein	30	253.1	0	-7.99	22780.3	0	-253.1	0	0	S
ID870_05495	-	ECF transporter S component	44	188.2	0	-7.56	24842.5	0	-188.2	0	0	S
ID870_05500	-	glycoside hydrolase family 25 protein	61	83.3	0	-6.4	15242.4	0	-83.3	0	0	M
ID870_05505	-	SDR family oxidoreductase	52	83.1	0	-6.39	12957.1	0	-83.1	0	0	G
ID870_05510	-	aminoacyl-tRNA deacylase	38	118.2	0	-6.9	13472.9	0	-118.2	0	0	S
ID870_05515	pgm	histidine phosphatase family protein	45	72.5	0	-6.2	9788.9	0	-72.5	0	0	G
ID870_05520	-	HAD family hydrolase	65	166.3	0	-7.39	32434	0	-166.3	0	0	S
ID870_05525	lysS	lysine--tRNA ligase	77	0	0	0	0	0	0	1	1	J
ID870_05530	ribH	6%2C7-dimethyl-8-ribityllumazine synthase	37	115.6	0	-6.87	12828.1	0	-115.6	0	0	H
ID870_05535	ribBA	bifunctional%0A3%2C4-dihydroxy-2-butanone-4-phosphate synthase/GTP%0Acyclohydrolase II	86	87.5	19.7	-2.09	22574.6	5095.4	-67.7	0	0	H
ID870_05540	ribE	riboflavin synthase	47	72.2	0	-6.19	10186.5	0	-72.2	0	0	H
ID870_05545	ribD	bifunctional%0Adiaminohydroxyphosphoribosylaminopyrimidine%0Adeaminase/5-amino-6-(5-phosphoribosylamino)uracil%0Areductase RibD	83	87.9	0	-6.47	21884.5	0	-87.9	0	0	H
ID870_05550	mntH	Nramp family divalent metal transporter	108	45.5	49.7	0.12	14757.1	16102.9	4.2	0.9999	1	P
ID870_05555	-	hypothetical protein	82	75	0	-6.25	18447.4	0	-75	0	0	P
ID870_05560	-	YdbC family protein	12	134.1	0	-7.08	4826	0	-134.1	0	0	S
ID870_05565	yrrO	U32 family peptidase	82	63.5	0	-6.01	15614.4	0	-63.5	0	0	O
ID870_05570	yrrN	U32 family peptidase	60	108.1	0	-6.77	19462.2	0	-108.1	0	0	O
ID870_05575	-	DUF3270 domain-containing protein	17	2.4	0	-1.76	121.4	0	-2.4	0.0264	0.04447	S
ID870_05580	ytxH	YtxH domain-containing protein	31	101	0	-6.67	9391.6	0	-101	0	0	S
ID870_05585	ytxG	DUF948 domain-containing protein	33	87.7	399.2	2.17	8680.3	39525	311.6	1	1	S
ID870_05590	lgt	prolipoprotein diacylglyceryl transferase	62	26.3	5.3	-2.11	4885.4	987.8	-21	0.0066	0.01144	M
ID870_05595	hprK	HPr kinase/phosphorylase	66	0.1	0	-0.09	13.3	0	-0.1	1	1	F
ID870_05600	-	PspC domain-containing protein	20	575	675.2	0.23	34502.4	40512.8	100.2	1	1	K
ID870_05605	ydcK	SprT family protein	41	108.1	0	-6.77	13297.9	0	-108.1	0	0	S
ID870_05610	tex	RNA-binding transcriptional accessory protein	131	147.9	134.3	-0.14	58134	52773.2	-13.6	0.6326	0.87875	K
ID870_05615	-	LLM class flavin-dependent oxidoreductase	65	34.6	0	-5.15	6743.3	0	-34.6	0	0	C
ID870_05620	-	ABC transporter ATP-binding protein	7	187.5	0	-7.56	3936.6	0	-187.5	0	0	S
ID870_05625	-	permease	74	156.2	118.9	-0.39	34683.8	26386.6	-37.4	1	1	S
ID870_05630	-	TIGR03943 family protein	79	147.9	287	0.95	35043.1	68020.7	139.1	0.9218	1	S
ID870_05635	ftsY	signal recognition particle-docking protein%0AFtsY	96	0	22.5	4.56	0	6482.2	22.5	1	1	U
ID870_05640	-	Cof-type HAD-IIB family hydrolase	71	76	232.6	1.6	16183.2	49547.7	156.6	0.5154	0.7317	S
ID870_05645	-	Cof-type HAD-IIB family hydrolase	68	78.7	150.8	0.93	16063.2	30755.6	72	0.9999	1	S
ID870_05650	smc	chromosome segregation protein SMC	235	63.3	0	-6.01	44660.1	0	-63.3	0	0	D
ID870_05655	rnc	ribonuclease III	44	0	0	0	0	0	0	1	1	J
ID870_05660	-	YbaN family protein	29	207.3	0	-7.7	18032.4	0	-207.3	0	0	S
ID870_05665	vicX	MBL fold metallo-hydrolase	56	191	343.5	0.84	32092.8	57710	152.5	1	1	S
ID870_05670	TCS8_S/vicK	cell wall metabolism sensor histidine kinase%0AVicK	93	28.2	0	-4.87	7855.5	0	-28.2	0	0	T
ID870_05675	TCS8_R/vicR	response regulator transcription factor	45	0	0	0	0	0	0	1	1	K
ID870_05680	-	amino acid ABC transporter ATP-binding protein	46	31.7	0	-5.03	4373.1	0	-31.7	0	0	E
ID870_05685	peb1A	transporter substrate-binding domain-containing%0Aprotein	64	39.9	265.9	2.71	7660.5	51047.6	226	1	1	E
ID870_05690	-	amino acid ABC transporter permease	53	29	106.7	1.84	4610.1	16961	77.7	1	1	P
ID870_05695	-	amino acid ABC transporter permease	58	29.7	26.6	-0.15	5159.4	4621.8	-3.1	1	1	P
ID870_05700	-	PepSY domain-containing protein	34	52.7	0	-5.75	5377.6	0	-52.7	0	0	T
ID870_05705	-	DUF3114 domain-containing protein	93	64	23.2	-1.42	17847.3	6482.2	-40.7	0.0042	0.00733	S
ID870_05710	TCS7_R	response regulator transcription factor	68	74.3	0	-6.23	15157.4	0	-74.3	0	0	T
ID870_05715	thrS	threonine--tRNA ligase	116	0.1	0	-0.11	28.6	0	-0.1	1	1	J
ID870_05720	iagB	glycosyltransferase family 4 protein	101	11.1	0	-3.6	3373.8	0	-11.1	0	0	M
ID870_05725	iagA	glycosyltransferase	67	171.2	43.5	-1.95	34405.1	8738	-127.7	0	0	M
ID870_05730	amyL	alpha-amylase	103	110.4	127.9	0.21	34113.1	39525	17.5	1	1	G
ID870_05735	ccpA	catabolite control protein A	65	0.1	0	-0.16	23.5	0	-0.1	1	1	K
ID870_05740	pepQ	aminopeptidase P family protein	72	155.5	0	-7.29	33583.7	0	-155.5	0	0	E
ID870_05745	-	beta-hexosaminidase	113	152.7	35.3	-2.08	51779.2	11950.5	-117.5	0	0	G
ID870_05750	-	HAD family hydrolase	47	143.4	0	-7.17	20216.1	0	-143.4	0	0	S
ID870_05755	kduD	SDR family oxidoreductase	54	95.4	0	-6.59	15457	0	-95.4	0	0	I
ID870_05760	uxuA	mannonate dehydratase	73	113.8	0	-6.84	24913.9	0	-113.8	0	0	G
ID870_05765	uxaC	glucuronate isomerase	96	125.1	177.2	0.5	36037.1	51047.6	52.1	1	1	G
ID870_05770	dgoA	bifunctional 2-keto-4-hydroxyglutarate%0Aaldolase/2-keto-3-deoxy-6-phosphogluconate aldolase	43	94.4	0	-6.58	12183.8	0	-94.4	0	0	G
ID870_05775	-	FadR family transcriptional regulator	49	2.3	68.2	4.41	331.9	10022.7	65.9	1	1	K
ID870_05780	uidA	beta-glucuronidase	129	77.4	0	-6.29	29939.6	0	-77.4	0	0	G
ID870_05785	-	sugar kinase	83	124.5	205	0.71	31011.6	51047.6	80.5	1	1	G
ID870_05790	-	MFS transporter	118	73.6	0	-6.22	26063.9	0	-73.6	0	0	G
ID870_05795	ddh	D-lactate dehydrogenase	71	95.2	0	-6.59	20273.2	0	-95.2	0	0	C
ID870_05800	pfoSR	PTS transporter subunit IIC	76	87.8	0	-6.47	20008.6	0	-87.8	0	0	S
ID870_05805	mleR2	LysR family transcriptional regulator	58	76.9	0	-6.28	13377.4	0	-76.9	0	0	K
ID870_05810	-	phosphate ABC transporter ATPase	67	101.4	0	-6.68	20373.1	0	-101.4	0	0	S
ID870_05815	fetB	iron export ABC transporter permease subunit%0AFetB	71	78.4	0	-6.31	16708.7	0	-78.4	0	0	S
ID870_05820	ybbL	ATP-binding cassette domain-containing protein	43	46.9	0	-5.58	6045.1	0	-46.9	0	0	S
ID870_05825	dedA	VTT domain-containing protein	47	143.5	29.4	-2.25	20231.4	4152.4	-114	0	0	S
ID870_05830	nucA	DNA/RNA non-specific endonuclease	51	94.4	0	-6.58	14443.2	0	-94.4	0	0	F
ID870_05835	-	FAD/NAD(P)-binding protein	98	111	22	-2.28	32634	6482.2	-89	0	0	S
ID870_05840	yijD	ABC transporter ATP-binding protein	58	133.5	0	-7.07	23225.4	0	-133.5	0	0	V
ID870_05845	-	permease	29	46.4	0	-5.57	4039.7	0	-46.4	0	0	S
ID870_05850	-	ABC transporter permease	94	88.6	0	-6.48	24974.6	0	-88.6	0	0	V
ID870_05855	-	ABC transporter permease	96	83.6	0	-6.4	24080.6	0	-83.6	0	0	V
ID870_05860	-	alpha/beta hydrolase	92	61.8	0	-5.97	17067.7	0	-61.8	0	0	S
ID870_05865	-	alpha/beta fold hydrolase	78	73.8	41.4	-0.82	17279.1	9692.2	-32.4	0.8293	1	S
ID870_05870	-	alpha/beta hydrolase	66	61.5	0	-5.97	12186.4	0	-61.5	0	0	S
ID870_05875	-	M13 family metallopeptidase	59	63.7	0	-6.02	11275.7	0	-63.7	0	0	O
ID870_05880	-	peptidase M13	72	60.4	29.1	-1.03	13049.7	6277.9	-31.4	0.4008	0.60588	S
ID870_05885	-	hypothetical protein	259	77.3	81.5	0.08	60030.7	63356.2	4.3	1	1	S
ID870_05890	-	S8 family serine peptidase	196	101.4	92.1	-0.14	59601.8	54158.4	-9.3	1	1	O
ID870_05895	-	hypothetical protein	40	107.4	1400.1	3.69	12882.6	168007	1292.7	0.0503	0.08318	S
ID870_05900	-	hypothetical protein	32	60.7	274.9	2.16	5824.8	26386.6	214.2	1	1	S
ID870_05905	cylK	CylK protein	65	115.9	252.1	1.11	22608	49151.9	136.1	0.4864	0.72465	S
ID870_05910	cylJ	cylJ protein	113	93.6	762.8	3.01	31725	258596	669.2	0.0036	0.00631	C
ID870_05915	cylI	beta-ketoacyl-[acyl-carrier-protein] synthase%0Afamily protein	161	111.5	73.4	-0.6	53838.9	35461.6	-38	0.7762	1	I
ID870_05920	cylF	aminomethyltransferase family protein	69	151.1	223.1	0.56	31268.3	46187.4	72.1	1	1	E
ID870_05925	cylE	cylE protein	157	101.8	14.2	-2.76	47958.6	6691.1	-87.6	0	0	S
ID870_05930	cylB	ABC transporter permease	74	87.5	0	-6.47	19429.8	0	-87.5	0	0	V
ID870_05935	cylA	ABC transporter ATP-binding protein	69	55.2	41.4	-0.41	11419.8	8561.6	-13.8	1	1	V
ID870_05940	cylZ	3-hydroxyacyl-ACP dehydratase FabZ	34	99.8	0	-6.66	10179.1	0	-99.8	0	0	I
ID870_05945	acpC	acyl carrier protein	26	124.4	12.7	-3.2	9705.2	987.8	-111.8	0.0001	0.00018	I
ID870_05950	cylG	3-oxoacyl-ACP reductase FabG	63	78.7	0	-6.32	14875.8	0	-78.7	0	0	I
ID870_05955	cylD	CylD	74	82	45.1	-0.85	18210.7	10022.7	-36.9	0.8148	1	S
ID870_05960	cylX	cylX protein	31	100	0	-6.66	9303.7	0	-100	0	0	S
ID870_05965	-	ABC transporter permease	70	101.3	0	-6.68	21279.2	0	-101.3	0	0	S
ID870_05970	M1-956	ABC-2 family transporter protein	72	102.9	500.9	2.27	22225.3	108190	398	0.2002	0.31597	S
ID870_05975	-	ATP-binding cassette domain-containing protein	61	80.3	0	-6.34	14689.6	0	-80.3	0	0	S
ID870_05980	pbpX2	serine hydrolase	92	208.8	247.8	0.25	57630.9	68399.4	39	0.8528	1	V
ID870_05985	-	hypothetical protein	24	50.8	0	-5.7	3660	0	-50.8	0	0	S
ID870_05990	-	hypothetical protein	23	78.9	0	-6.32	5445.6	0	-78.9	0	0	K
ID870_06000	-	prealbumin-like fold domain-containing protein	36	93.3	130.2	0.48	10073.8	14061.2	36.9	0.9164	1	M
ID870_06005	-	class C sortase	40	127.2	219.9	0.78	15267.4	26386.6	92.7	1	1	M
ID870_06010	-	VWA domain-containing protein	195	138	0	-7.12	80729.7	0	-138	0	0	M
ID870_06015	srtC2	class C sortase SrtC2	59	175.1	0	-7.46	30988.2	0	-175.1	0	0	M
ID870_06020	srtC1	class C sortase SrtC1	54	152	0	-7.26	24628.4	0	-152	0	0	M
ID870_06025	-	LPXTG cell wall anchor domain-containing%0Aprotein	46	88.4	0	-6.48	12199	0	-88.4	0	0	M
ID870_06030	-	SpaH/EbpB family LPXTG-anchored major pilin	113	142.9	15.8	-3.1	48456.8	5356.8	-127.1	0	0	M
ID870_06035	-	YSIRK-targeted surface antigen transcriptional%0Aregulator	96	143.8	181	0.33	41420.7	52129.1	37.2	1	1	K
ID870_06040	hslO	Hsp33 family molecular chaperone HslO	27	100.7	181.8	0.85	8154.6	14724.6	81.1	1	1	O
ID870_06045	-	plasmid mobilization relaxosome protein MobC	13	78.9	0	-6.32	3076.7	0	-78.9	0	0	S
ID870_06050	-	hypothetical protein	3	80.6	0	-6.35	725.8	0	-80.6	0.1002	0.16184	S
ID870_06055	-	IS3 family transposase	82	115.6	0	-6.87	28446	0	-115.6	0	0	L
ID870_06060	-	YSIRK-type signal peptide-containing protein	21	186.8	0	-7.55	11768.2	0	-186.8	0	0	S
ID870_06065	-	TetR/AcrR family transcriptional regulator%0AC-terminal domain-containing protein	50	101.9	29.1	-1.77	15290.8	4369	-72.8	0.001	0.00178	K
ID870_06070	M1-431	ClbS/DfsB family four-helix bundle protein	34	158.9	1146.7	2.84	16204.8	116959	987.8	0.1018	0.16389	S
ID870_06075	aphA	acid phosphatase AphA	66	96.5	220.6	1.18	19106.2	43677.4	124.1	1	1	S
ID870_06080	-	hypothetical protein	14	144.8	0	-7.19	6082.4	0	-144.8	0	0	U
ID870_06085	-	serine/threonine protein kinase	128	164	49.7	-1.7	62994.4	19093.6	-114.3	0	0	K
ID870_06090	-	hypothetical protein	63	119.6	139.6	0.22	22603.7	26386.6	20	1	1	S
ID870_06095	-	recombinase family protein	70	91.2	0	-6.53	19143.8	0	-91.2	0	0	L
ID870_06100	-	recombinase family protein	60	51.6	0	-5.72	9284.9	0	-51.6	0	0	L
ID870_06105	-	putative holin-like toxin	4	83.1	0	-6.39	997.3	0	-83.1	0.0967	0.15694	S
ID870_06110	-	glucosaminidase domain-containing protein	83	65.7	17.5	-1.85	16347.7	4369	-48.1	0	0	M
ID870_06115	-	phage holin family protein	16	16.3	0	-4.11	783	0	-16.3	0	0	S
ID870_06120	-	hypothetical protein	102	45.5	0	-5.54	13928.6	0	-45.5	0	0	S
ID870_06125	-	phage tail protein	145	78.2	0	-6.31	34002.6	0	-78.2	0	0	S
ID870_06130	-	phage tail protein	34	46.7	0	-5.58	4767.1	0	-46.7	0	0	S
ID870_06135	-	phage tail tape measure protein	130	99.2	78.9	-0.33	38707.2	30755.6	-20.4	1	1	M
ID870_06140	-	hypothetical protein	15	45	2268.8	5.62	2027.2	102095	2223.7	0.5047	0.72465	S
ID870_06145	-	phage tail protein	18	90.2	0	-6.51	4873.5	0	-90.2	0	0	S
ID870_06150	-	hypothetical protein	18	57.1	0	-5.86	3082	0	-57.1	0	0	S
ID870_06155	-	HK97 gp10 family phage protein	11	85.1	0	-6.43	2809.5	0	-85.1	0	0	S
ID870_06160	-	head-tail adaptor protein	15	18.5	0	-4.29	832.3	0	-18.5	0	0	S
ID870_06165	-	phage gp6-like head-tail connector protein	12	19	0	-4.32	682.9	0	-19	0	0	S
ID870_06170	-	phage major capsid protein	52	45.7	0	-5.54	7127.3	0	-45.7	0	0	S
ID870_06175	-	Clp protease ClpP	23	75	0	-6.25	5177	0	-75	0	0	O
ID870_06180	-	phage portal protein	63	44.7	23.1	-0.92	8446.1	4369	-21.6	0.5627	0.79157	O
ID870_06185	-	hypothetical protein	20	109.8	0	-6.79	6589.4	0	-109.8	0	0	S
ID870_06190	doc	type II toxin-antitoxin system death-on-curing%0Afamily toxin	30	48.5	0	-5.63	4363.9	0	-48.5	0	0	S
ID870_06195	-	type II toxin-antitoxin system Phd/YefM family%0Aantitoxin	17	0.4	0	-0.45	18.5	0	-0.4	1	1	S
ID870_06200	-	terminase large subunit	58	73.3	37.3	-0.96	12760.2	6482.2	-36.1	0.5425	0.7653	S
ID870_06205	-	phage terminase small subunit P27 family	19	45.3	0	-5.53	2583.1	0	-45.3	0	0	L
ID870_06210	-	DUF4314 domain-containing protein	36	77.8	0	-6.3	8397	0	-77.8	0	0	S
ID870_06215	dcm	DNA (cytosine-5-)-methyltransferase	51	70.5	0	-6.16	10787	0	-70.5	0	0	L
ID870_06220	-	DNA modification methylase	45	89.6	0	-6.5	12102.2	0	-89.6	0	0	K
ID870_06225	-	helix-turn-helix domain-containing protein	21	61.5	102.9	0.73	3872.3	6482.2	41.4	1	1	L
ID870_06230	-	HNH endonuclease	12	67	0	-6.09	2410.6	0	-67	0	0	V
ID870_06235	metK	methionine adenosyltransferase	42	114.2	304.3	1.41	14387.1	38337.1	190.1	0.3992	0.60575	H
ID870_06240	-	hypothetical protein	6	2.1	0	-1.65	38.3	0	-2.1	0.4966	0.72465	K
ID870_06245	-	hypothetical protein	27	47.5	0	-5.6	3843.7	0	-47.5	0	0	S
ID870_06250	-	DEAD/DEAH box helicase	48	34.9	0	-5.17	5028.4	0	-34.9	0	0	L
ID870_06255	-	VRR-NUC domain-containing protein	10	95.3	122.6	0.36	2859.5	3678.2	27.3	1	1	S
ID870_06260	-	DNA primase	116	20.8	12.6	-0.69	7235.6	4369	-8.2	0.9284	1	S
ID870_06265	-	hypothetical protein	14	50.4	0	-5.68	2118	0	-50.4	0	0	S
ID870_06270	-	DUF2800 domain-containing protein	47	46.2	0	-5.56	6507.5	0	-46.2	0	0	L
ID870_06275	-	DUF2815 family protein	30	43.2	293.2	2.73	3890.1	26386.6	250	1	1	S
ID870_06280	-	hypothetical protein	10	139.7	0	-7.14	4192.4	0	-139.7	0	0	S
ID870_06285	-	DNA polymerase	101	73.4	0	-6.22	22239.3	0	-73.4	0	0	L
ID870_06290	-	hypothetical protein	36	82	23	-1.79	8857.6	2487.8	-59	0.0066	0.01144	S
ID870_06295	-	ImmA/IrrE family metallo-endopeptidase	149	117.2	0	-6.89	52401.3	0	-117.2	0	0	E
ID870_06300	-	amidohydrolase	101	148.3	182.9	0.3	44925.5	55416.6	34.6	1	1	E
ID870_06305	-	YPDG domain-containing protein	447	96.7	25.4	-1.89	129678	34096.5	-71.3	0	0	M
ID870_06310	-	TetR/AcrR family transcriptional regulator	50	77.3	57.1	-0.43	11600.2	8561.6	-20.3	0.9999	1	K
ID870_06315	-	YdcP family protein	15	22.5	0	-4.55	1011	0	-22.5	0	0	S
ID870_06320	-	YdcP family protein	18	58.9	0	-5.9	3181.6	0	-58.9	0	0	S
ID870_06325	-	DNA translocase FtsK	88	76	0	-6.27	20064.9	0	-76	0	0	D
ID870_06330	-	conjugal transfer protein	9	3.8	0	-2.26	102.6	0	-3.8	0.0077	0.01332	S
ID870_06335	mobT	replication initiation factor domain-containing%0Aprotein	62	18.3	0	-4.27	3404.5	0	-18.3	0	0	K
ID870_06340	-	hypothetical protein	14	25	0	-4.7	1048.9	0	-25	0	0	S
ID870_06345	-	antirestriction protein ArdA	30	85.9	0	-6.44	7735.1	0	-85.9	0	0	S
ID870_06350	-	conjugal transfer protein	31	34.2	548.9	3.96	3183.9	51047.6	514.7	1	1	S
ID870_06355	-	ATP-binding protein	142	82.4	0	-6.38	35118.2	0	-82.4	0	0	S
ID870_06360	-	YtxH domain-containing protein	113	94.2	62.4	-0.59	31945.7	21165.7	-31.8	0.5056	0.72465	S
ID870_06365	-	bifunctional lysozyme/C40 family peptidase	68	109.8	0	-6.79	22396	0	-109.8	0	0	M
ID870_06370	-	conjugal transfer protein	69	128.8	0	-7.02	26657.6	0	-128.8	0	0	S
ID870_06375	-	tetracycline resistance determinant leader%0Apeptide	12	362.9	0	-8.51	13064.4	0	-362.9	0	0	S
ID870_06380	tet(M)	tetracycline resistance ribosomal protection%0Aprotein Tet(M)	143	157.6	91.7	-0.78	67615.8	39326.9	-65.9	0.2969	0.45849	J
ID870_06385	-	cysteine-rich KTR domain-containing protein	11	84.6	0	-6.42	2791.9	0	-84.6	0	0	S
ID870_06390	-	helix-turn-helix domain-containing protein	27	41.9	0	-5.42	3391.1	0	-41.9	0	0	K
ID870_06395	-	sigma-70 family RNA polymerase sigma factor	25	13.4	0	-3.85	1006.9	0	-13.4	0	0	K
ID870_06400	-	helix-turn-helix domain-containing protein	15	55.3	0	-5.82	2488.4	0	-55.3	0	0	S
ID870_06405	xis	excisionase	14	57.4	0	-5.87	2411	0	-57.4	0	0	S
ID870_06410	-	tyrosine-type recombinase/integrase	83	110.9	0	-6.81	27622.3	0	-110.9	0	0	L
ID870_06415	M1-431	ClbS/DfsB family four-helix bundle protein	35	115	555.1	2.26	12074.2	58287.4	440.1	0.3915	0.59768	S
ID870_06420	rumA_2	23S rRNA (uracil(1939)-C(5))-methyltransferase%0ARlmD	106	98.3	180.9	0.87	31250.2	57529.8	82.6	1	1	J
ID870_06425	msrR	LCP family protein	104	97.7	0	-6.63	30492.7	0	-97.7	0	0	K
ID870_06430	aroK	shikimate kinase	42	36.7	0	-5.24	4623.7	0	-36.7	0	0	F
ID870_06435	aroA	3-phosphoshikimate 1-carboxyvinyltransferase	92	31.9	0	-5.04	8791.7	0	-31.9	0	0	E
ID870_06440	spd	DNA/RNA non-specific endonuclease	71	52.4	0	-5.74	11171.8	0	-52.4	0	0	F
ID870_06445	eno	phosphopyruvate hydratase	72	0.1	0	-0.12	18.2	0	-0.1	1	1	G
ID870_06450	-	YueI family protein	35	112.9	0	-6.83	11849.5	0	-112.9	0	0	S
ID870_06455	-	NUDIX domain-containing protein	38	104.4	87.9	-0.25	11903.7	10022.7	-16.5	1	1	F
ID870_06460	serB	phosphoserine phosphatase SerB	34	125.6	301.5	1.26	12808.4	30755.6	176	0.9873	1	E
ID870_06465	ezrA	septation ring formation regulator EzrA	106	0.1	19.7	4.26	26.1	6277.9	19.7	1	1	D
ID870_06470	gyrB	DNA topoisomerase (ATP-hydrolyzing) subunit B	119	0	0	-0.06	15.6	0	0	0.5086	0.72547	L
ID870_06475	-	HAD-IA family hydrolase	43	12.2	0	-3.72	1574.9	0	-12.2	0	0	S
ID870_06480	rodA	rod shape-determining protein RodA	91	11.7	160.8	3.67	3189	43894	149.1	0.493	0.72465	D
ID870_06485	-	Paratox	15	315.5	0	-8.31	14197.6	0	-315.5	0	0	S
ID870_06490	-	CsbD family protein	10	52.3	0	-5.74	1568.9	0	-52.3	0.0023	0.00407	S
ID870_06495	-	IS3 family transposase	55	157.5	159.9	0.02	25985.5	26386.6	2.4	1	1	L
ID870_06500	vncS	HAMP domain-containing histidine kinase	152	167.3	72.1	-1.2	76279.9	32868.8	-95.2	0.0103	0.01772	T
ID870_06505	vncR	response regulator transcription factor	69	132.3	0	-7.06	27390.9	0	-132.3	0	0	K
ID870_06510	vex3	FtsX-like permease family protein	136	99.1	9	-3.32	40429.8	3678.2	-90.1	0	0	V
ID870_06515	vex2	ABC transporter ATP-binding protein	66	54.6	0	-5.8	10814.5	0	-54.6	0	0	V
ID870_06520	vex1	ABC transporter permease	138	71.6	2.4	-4.42	29634.9	987.8	-69.2	0	0	V
ID870_06525	-	NINE protein	14	11.2	0	-3.61	472	0	-11.2	0.0002	0.00037	S
ID870_06530	-	IS3 family transposase	12	10.2	0	-3.49	368.9	0	-10.2	0.001	0.00178	L
ID870_06535	-	IS3 family transposase	19	18.2	0	-4.26	1034.8	0	-18.2	0	0	L
ID870_06540	-	IS3 family transposase	14	132.3	0	-7.06	5557.6	0	-132.3	0	0	L
ID870_06545	-	transposase	26	85.3	0	-6.43	6653.2	0	-85.3	0	0	L
ID870_06550	int	integrase	31	172.6	0	-7.44	16051.6	0	-172.6	0	0	L
ID870_06555	-	site-specific integrase	47	209.5	0	-7.72	29533.9	0	-209.5	0	0	S
ID870_06565	rplS	50S ribosomal protein L19	25	24.4	0	-4.67	1831	0	-24.4	0.067	0.10972	J
ID870_06570	-	voltage-gated chloride channel family protein	101	143.2	15.3	-3.15	43388.4	4621.8	-127.9	0	0	P
ID870_06575	-	chorismate mutase	19	33.5	0	-5.11	1910.5	0	-33.5	0	0	E
ID870_06580	ykuP	flavodoxin	24	0.4	0	-0.52	31.5	0	-0.4	0.4982	0.72465	C
ID870_06585	add	adenosine deaminase	77	97.7	63.7	-0.61	22565.4	14724.6	-33.9	0.9907	1	F
ID870_06590	nrnA	bifunctional oligoribonuclease/PAP phosphatase%0ANrnA	57	0	0	0	0	0	0	1	1	S
ID870_06595	rpmE	type B 50S ribosomal protein L31	14	0	0	0	0	0	0	1	1	J
ID870_06600	adcA	zinc ABC transporter substrate-binding protein%0AAdcA	104	398.3	313.2	-0.35	124280	97721	-85.1	0.5184	0.7344	P
ID870_06605	pepD	C69 family dipeptidase	95	120.2	0	-6.92	34247.4	0	-120.2	0	0	E
ID870_06610	whiA	DNA-binding protein WhiA	74	31.1	23	-0.42	6893.4	5095.4	-8.1	1	1	K
ID870_06615	yvcK	YvcK family protein	59	109.3	0	-6.79	19346.7	0	-109.3	0	0	S
ID870_06620	rapZ	RNase adapter RapZ	74	141.8	0	-7.16	31480.5	0	-141.8	0	0	S
ID870_06625	-	OsmC family protein	27	126.8	0	-7	10270.6	0	-126.8	0	0	O
ID870_06630	iunH3	nucleoside hydrolase	79	262.3	139.4	-0.91	62160.8	33049	-122.8	0.3048	0.46925	F
ID870_06635	-	ECF transporter S component	52	207.9	75.9	-1.44	32427.9	11839	-132	0.0025	0.00442	T
ID870_06640	asnS	asparagine--tRNA ligase	73	0	0	-0.04	6.8	0	0	1	1	J
ID870_06645	aspB	pyridoxal phosphate-dependent aminotransferase	84	169.3	422.5	1.31	42659.2	106464	253.2	0.5029	0.72465	E
ID870_06650	dinG	bifunctional DnaQ family%0Aexonuclease/ATP-dependent helicase	183	71.6	93	0.37	39335.5	51047.6	21.3	1	1	L
ID870_06655	butA	(S)-acetoin forming diacetyl reductase	38	75	56.9	-0.39	8548.2	6482.2	-18.1	0.9991	1	I
ID870_06660	gloB	MBL fold metallo-hydrolase	55	55.4	0	-5.82	9136.6	0	-55.4	0	0	S
ID870_06665	-	alpha/beta hydrolase	61	104	278.9	1.41	19033.4	51047.6	174.9	1	1	I
ID870_06670	ftsX	ABC transporter permease	72	0.7	0	-0.73	142.1	0	-0.7	0.0244	0.04127	D
ID870_06675	ftsE	cell division ATP-binding protein FtsE	45	0	0	0	0	0	0	1	1	D
ID870_06680	prfB	peptide chain release factor 2	67	0	0	0	0	0	0	1	1	J
ID870_06685	queG	tRNA epoxyqueuosine(34) reductase QueG	76	155.7	36.3	-2.07	35492.1	8269.3	-119.4	0	0	C
ID870_06690	fbp	fructose-1%2C6-bisphosphatase	165	131.5	31.1	-2.05	65105.5	15379.5	-100.5	0	0	G
ID870_06695	-	metallophosphoesterase	68	139.7	30.8	-2.15	28502.6	6277.9	-108.9	0	0	S
ID870_06700	pacL	calcium-translocating P-type ATPase%2C PMCA-type	173	0	23	4.54	15.9	11950.5	23	1	1	P
ID870_06705	-	DUF1934 domain-containing protein	22	68	98.2	0.52	4487.2	6482.2	30.2	1	1	S
ID870_06710	ywfO	HD domain-containing protein	93	106.1	0	-6.74	29605.5	0	-106.1	0	0	S
ID870_06715	-	sugar-phosphatase	55	172.8	39.3	-2.11	28511.3	6482.2	-133.5	0	0	S
ID870_06720	murM	aminoacyltransferase	82	142.8	0	-7.17	35138.9	0	-142.8	0	0	V
ID870_06725	-	aminoacyltransferase	79	0	0	0	0	0	0	1	1	V
ID870_06730	murN	aminoacyltransferase	100	0.2	8.3	2.98	54.1	2487.8	8.1	1	1	V
ID870_06735	pyrD	dihydroorotate oxidase	71	74.4	0	-6.24	15851.5	0	-74.4	0	0	F
ID870_06740	-	hypothetical protein	25	92.6	0	-6.55	6945.1	0	-92.6	0	0	S
ID870_06745	hup	HU family DNA-binding protein	16	0	0	0	0	0	0	1	1	L
ID870_06750	ypmS	YpmS family protein	56	109.5	0	-6.79	18389.7	0	-109.5	0	0	S
ID870_06755	-	SGNH/GDSL hydrolase family protein	61	47.1	0	-5.59	8626.1	0	-47.1	0	0	E
ID870_06760	-	DegV family protein	62	135	0	-7.09	25101.5	0	-135	0	0	S
ID870_06765	recN	DNA repair protein RecN	113	160.6	38.1	-2.05	54449	12930.6	-122.5	0	0	L
ID870_06770	argR2	ArgR family transcriptional regulator	37	372.3	0	-8.54	41328.3	0	-372.3	0	0	K
ID870_06775	rrmJ	TlyA family rRNA%0A(cytidine-2'-O)-methyltransferase	55	9.7	0	-3.42	1597.3	0	-9.7	0	0	J
ID870_06780	ispA	polyprenyl synthetase family protein	57	151.9	0	-7.26	25979.5	0	-151.9	0	0	H
ID870_06785	xseB	exodeoxyribonuclease VII small subunit	9	17.7	0	-4.23	478.1	0	-17.7	0.0135	0.02313	L
ID870_06790	xseA	exodeoxyribonuclease VII large subunit	97	109.7	43.3	-1.32	31921.1	12604.1	-66.4	0.0227	0.03846	L
ID870_06795	nnrD	NAD(P)H-hydrate dehydratase	54	112.2	0	-6.82	18174.3	0	-112.2	0	0	H
ID870_06800	folD	bifunctional methylenetetrahydrofolate%0Adehydrogenase/methenyltetrahydrofolate cyclohydrolase	56	3.7	0	-2.24	627.9	0	-3.7	0	0	F
ID870_06805	-	phospho-sugar mutase	138	40.8	15.7	-1.33	16902	6482.2	-25.2	0.0127	0.02179	G
ID870_06810	-	amino acid ABC transporter ATP-binding protein	42	82.5	0	-6.38	10400.8	0	-82.5	0	0	E
ID870_06815	-	amino acid ABC transporter permease	63	82.4	0	-6.38	15564.5	0	-82.4	0	0	P
ID870_06820	ykuJ	DUF1797 family protein	14	8.5	0	-3.25	358.2	0	-8.5	0.0508	0.08387	S
ID870_06825	clpE	AAA family ATPase	137	279.1	140.5	-0.98	114692	57751.4	-138.5	0.0277	0.04654	O
ID870_06830	-	NUDIX hydrolase	40	97.1	0	-6.62	11654.2	0	-97.1	0	0	L
ID870_06835	-	DUF1827 family protein	23	294.6	14.3	-4.27	20327.3	987.8	-280.3	0	0	S
ID870_06840	ileS	isoleucine--tRNA ligase	166	0.1	34.1	5.02	39.4	16961	34	1	1	J
ID870_06845	divIVA	DivIVA domain-containing protein	40	23.1	0	-4.59	2773.5	0	-23.1	0	0	D
ID870_06850	ylmH	RNA-binding protein	71	120.5	0	-6.92	25665.5	0	-120.5	0	0	S
ID870_06855	ylmG	YggT family protein	31	153.4	0	-7.27	14269.6	0	-153.4	0	0	S
ID870_06860	sepF	cell division protein SepF	38	32.1	0	-5.05	3656.1	0	-32.1	0	0	D
ID870_06865	ylmE	YggS family pyridoxal phosphate-dependent%0Aenzyme	52	275.5	0	-8.11	42982.5	0	-275.5	0	0	S
ID870_06870	ftsZ	cell division protein FtsZ	77	0	0	0	0	0	0	1	1	D
ID870_06875	ftsA	cell division protein FtsA	86	0	0	0	0	0	0	1	1	D
ID870_06880	divIB	FtsQ-type POTRA domain-containing protein	94	21	0	-4.46	5919.2	0	-21	0	0	D
ID870_06885	murG	UDP-N-acetylglucosamine--N-acetylmuramyl-%0A(pentapeptide) pyrophosphoryl-undecaprenol%0AN-acetylglucosamine transferase	89	0.1	0	-0.11	20.4	0	-0.1	1	1	M
ID870_06890	murD	UDP-N-acetylmuramoyl-L-alanine--D-glutamate%0Aligase	105	0	21.2	4.43	7.6	6662.4	21.1	1	1	M
ID870_06895	-	DUF3165 family protein	23	150	0	-7.24	10350	0	-150	0	0	S
ID870_06900	typA	translational GTPase TypA	92	173.4	0	-7.45	47869.7	0	-173.4	0	0	T
ID870_06905	yqhL	rhodanese-like domain-containing protein	24	153	0	-7.27	11015.6	0	-153	0	0	P
ID870_06910	glcK	ROK family glucokinase	58	145.1	258.3	0.83	25249.2	44935.9	113.1	0.9996	1	G
ID870_06915	yqgQ	YqgQ family protein	16	412.8	0	-8.69	19814.8	0	-412.8	0	0	S
ID870_06920	pilD	prepilin peptidase	41	187	0	-7.55	22995.4	0	-187	0	0	N
ID870_06925	nth	endonuclease III	35	66.5	0	-6.08	6986.6	0	-66.5	0	0	L
ID870_06930	-	AMP-binding protein	99	130.4	0	-7.04	38733.7	0	-130.4	0	0	I
ID870_06935	vraB	thiolase family protein	78	99.7	0	-6.65	23332.7	0	-99.7	0	0	I
ID870_06940	-	hypothetical protein	35	82	0	-6.37	8608.6	0	-82	0	0	S
ID870_06945	bioB	biotin synthase BioB	56	74.9	26	-1.49	12580	4369	-48.9	0.0025	0.00442	H
ID870_06950	bioY	biotin transporter BioY	36	53.9	0	-5.78	5817.6	0	-53.9	0	0	S
ID870_06955	trpG	aminodeoxychorismate/anthranilate synthase%0Acomponent II	42	126.4	0	-6.99	15926.6	0	-126.4	0	0	E
ID870_06960	mdlB	ABC transporter ATP-binding protein	131	79.4	0	-6.33	31198.5	0	-79.4	0	0	V
ID870_06965	mdlA	ATP-binding cassette domain-containing protein	121	75.7	0	-6.26	27478.4	0	-75.7	0	0	V
ID870_06970	-	VanZ family protein	46	171.7	805.1	2.22	23692.1	111109	633.5	0.1638	0.26057	V
ID870_06975	rlmN	23S rRNA (adenine(2503)-C(2))-methyltransferase%0ARlmN	71	166.6	0	-7.39	35495.1	0	-166.6	0	0	J
ID870_06980	yutD	DUF1027 domain-containing protein	42	41.4	0	-5.41	5216.6	0	-41.4	0	0	J
ID870_06985	yunD	metallophosphoesterase	98	111.2	0	-6.81	32699.1	0	-111.2	0	0	F
ID870_06990	lon	PDZ domain-containing protein	88	159.9	0	-7.33	42212.8	0	-159.9	0	0	T
ID870_06995	coaD	pantetheine-phosphate adenylyltransferase	35	0	161.5	7.34	0	16961	161.5	1	1	H
ID870_07000	-	hypothetical protein	21	67	0	-6.09	4220.6	0	-67	0	0	S
ID870_07005	rsmD	16S rRNA (guanine(966)-N(2))-methyltransferase%0ARsmD	43	148.9	0	-7.23	19207.8	0	-148.9	0	0	L
ID870_07010	-	bacteriocin transport accessory protein	36	122.9	0	-6.95	13272.3	0	-122.9	0	0	O
ID870_07015	asnA	aspartate--ammonia ligase	60	117.8	0	-6.89	21195.4	0	-117.8	0	0	E
ID870_07020	-	MmcQ/YjbR family DNA-binding protein	84	166.4	465	1.48	41935.1	117187	298.6	0.4979	0.72465	S
ID870_07025	corA	magnesium transporter CorA family protein	67	130.8	0	-7.04	26298	0	-130.8	0	0	P
ID870_07030	-	Gfo/Idh/MocA family oxidoreductase	57	168.1	0	-7.4	28745.8	0	-168.1	0	0	S
ID870_07035	-	hypothetical protein	88	113.9	0	-6.84	30073.7	0	-113.9	0	0	S
ID870_07040	valS	valine--tRNA ligase	132	0.1	0	-0.11	30.1	0	-0.1	0.5055	0.72465	J
ID870_07045	-	AAA family ATPase	40	177.3	36.4	-2.25	21273.7	4369	-140.9	0	0	F
ID870_07050	-	GNAT family N-acetyltransferase	37	169.2	0	-7.41	18775.9	0	-169.2	0	0	J
ID870_07055	rimL	GNAT family N-acetyltransferase	31	70.9	0	-6.17	6589.5	0	-70.9	0	0	J
ID870_07060	-	hypothetical protein	18	190.7	0	-7.58	10298.3	0	-190.7	0	0	S
ID870_07065	-	DUF1912 family protein	16	0	0	0	0	0	0	1	1	S
ID870_07070	-	methyltransferase domain-containing protein	54	184	0	-7.53	29815.1	0	-184	0	0	S
ID870_07080	int3	tyrosine-type recombinase/integrase	43	128.2	204.5	0.67	16542.8	26386.6	76.3	1	1	L
ID870_07085	-	hypothetical protein	22	111.6	0	-6.82	7365.8	0	-111.6	0	0	E
ID870_07090	-	hypothetical protein	45	238.8	0	-7.91	32234.9	0	-238.8	0	0	S
ID870_07095	-	toxin-antitoxin system%2C toxin component%2C MazF%0Afamily protein	22	141.6	0	-7.16	9342.6	0	-141.6	0	0	S
ID870_07100	relB	type II toxin-antitoxin system RelB/DinJ family%0Aantitoxin	18	96.8	0	-6.61	5225	0	-96.8	0	0	L
ID870_07105	-	IS256 family transposase	8	22.5	0	-4.56	540.7	0	-22.5	0.0001	0.00018	L
ID870_07110	-	YSIRK signal domain/LPXTG anchor domain surface%0Aprotein	134	202.2	21.3	-3.19	81267.8	8561.6	-180.9	0	0	M
ID870_07115	-	YSIRK-targeted surface antigen transcriptional%0Aregulator	100	362.2	109.6	-1.72	108668	32868.8	-252.7	0	0	K
ID870_07120	-	TetR/AcrR family transcriptional regulator	44	251.7	0	-7.98	33221.8	0	-251.7	0	0	K
ID870_07125	czcD	cation transporter	76	18.4	19.2	0.06	4184.3	4369	0.8	1	1	P
ID870_07130	morA	aldo/keto reductase	69	121.4	0	-6.94	25132.1	0	-121.4	0	0	S
ID870_07135	adh2	zinc-dependent alcohol dehydrogenase family%0Aprotein	66	78.9	0	-6.32	15629.5	0	-78.9	0	0	E
ID870_07140	sczA	MerR family transcriptional regulator	26	86.7	0	-6.45	6763.2	0	-86.7	0	0	K
ID870_07145	-	cupin	15	31.1	0	-5.01	1400.4	0	-31.1	0	0	S
ID870_07150	-	cupin	12	86.8	0	-6.46	3125.1	0	-86.8	0.0006	0.00108	S
ID870_07155	-	carboxymuconolactone decarboxylase family%0Aprotein	22	169.3	15	-3.41	11171.9	987.8	-154.3	0	0	S
ID870_07170	-	AraC family transcriptional regulator	34	60.2	0	-5.94	6139.6	0	-60.2	0	0	K
ID870_07175	-	pyridoxamine 5'-phosphate oxidase family%0Aprotein	25	103.7	0	-6.71	7777.2	0	-103.7	0	0	S
ID870_07180	-	leucine-rich repeat domain-containing protein	245	75.2	78.5	0.06	55288.6	57710	3.3	1	1	M
ID870_07185	nrdE	class 1b ribonucleoside-diphosphate reductase%0Asubunit alpha	175	87.6	0	-6.47	45967.3	0	-87.6	0	0	F
ID870_07190	nrdI	class Ib ribonucleoside-diphosphate reductase%0Aassembly flavoprotein NrdI	26	69.2	0	-6.13	5397.1	0	-69.2	0	0	F
ID870_07195	nrdF	class 1b ribonucleoside-diphosphate reductase%0Asubunit beta	73	91.6	0	-6.53	20050.8	0	-91.6	0	0	F
ID870_07200	-	glycosyltransferase family 2 protein	72	98.4	0	-6.64	21256.4	0	-98.4	0	0	M
ID870_07205	vpr	S8 family serine peptidase	291	76.4	19.4	-1.92	66717.5	16973.1	-57	0	0	O
ID870_07210	yybD	GNAT family N-acetyltransferase	36	98.5	0	-6.64	10634	0	-98.5	0	0	S
ID870_07215	-	purine-nucleoside phosphorylase	39	109.5	0	-6.79	12809.2	0	-109.5	0	0	F
ID870_07220	rlmD	23S rRNA (uracil(1939)-C(5))-methyltransferase%0ARlmD	112	100.7	0	-6.67	33818.7	0	-100.7	0	0	J
ID870_07225	recX	recombination regulator RecX	74	42	0	-5.43	9326.1	0	-42	0	0	S
ID870_07230	ygaC	DUF402 domain-containing protein	51	131.2	0	-7.05	20078.4	0	-131.2	0	0	J
ID870_07275	jag	protein jag	64	408.1	341	-0.26	78361	65477	-67.1	0.5798	0.81164	S
ID870_07280	yidC	membrane protein insertase YidC	67	272.4	0	-8.1	54759.8	0	-272.4	0	0	U
ID870_07285	rnpA	ribonuclease P protein component	24	70.4	0	-6.16	5065.6	0	-70.4	0	0	J
ID870_07290	gpsA	NAD(P)H-dependent glycerol-3-phosphate%0Adehydrogenase	85	73.4	0	-6.22	18724.3	0	-73.4	0	0	I
ID870_07295	galU	UTP--glucose-1-phosphate uridylyltransferase%0AGalU	60	66.4	135.8	1.02	11946.1	24441.2	69.4	0.5087	0.72547	M
ID870_07300	tcsA	BMP family protein	74	243.8	234.9	-0.05	54123	52142.6	-8.9	0.9512	1	S
ID870_07305	gluP	rhomboid family intramembrane serine protease	56	67.5	34.7	-0.94	11333.6	5826.4	-32.8	0.5786	0.81095	O
ID870_07310	fthC	5-formyltetrahydrofolate cyclo-ligase	49	182.4	1026	2.49	26809.5	150826	843.6	0.1025	0.16489	H
ID870_07315	pgi	glucose-6-phosphate isomerase	89	167.1	79.4	-1.06	44606	21206.8	-87.6	0.1228	0.19691	G
ID870_07325	tadA	nucleoside deaminase	43	113.9	114.1	0	14695.8	14724.6	0.2	1	1	F
ID870_07330	yhfI	MBL fold metallo-hydrolase	56	261.4	1101	2.07	43917.7	184968	839.6	0.05	0.08276	S
ID870_07335	bioY	biotin transporter BioY	49	186.2	390	1.06	27371.1	57325.5	203.8	1	1	S
ID870_07340	-	hypothetical protein	22	95.6	0	-6.59	6310.3	0	-95.6	0	0	S
ID870_07345	tgt	tRNA guanosine(34) transglycosylase Tgt	72	229.2	281.7	0.3	49501.8	60855	52.6	0.9879	1	F
ID870_07350	-	DUF975 family protein	84	300.7	319.6	0.09	75786.8	80545	18.9	0.9999	1	S
ID870_07355	SaeS	HAMP domain-containing histidine kinase	76	180.5	254	0.49	41163.6	57904.4	73.4	1	1	T
ID870_07360	saeR	response regulator transcription factor	54	136	0	-7.1	22037.6	0	-136	0	0	T
ID870_07365	pbsP	YSIRK signal domain/LPXTG anchor domain surface protein	123	82.5	138.3	0.74	30447.7	51047.6	55.8	1	1	S
ID870_07370	perR	peroxide-responsive transcriptional repressor%0APerR	35	74.9	0	-6.25	7864.8	0	-74.9	0	0	P
ID870_07375	yneT	CoA-binding protein	28	251.9	0	-7.98	21156.7	0	-251.9	0	0	S
ID870_07380	polA	DNA polymerase I	203	77.8	10.6	-2.76	47359.5	6482.2	-67.1	0	0	L
ID870_07385	-	Cof-type HAD-IIB family hydrolase	61	139.8	199	0.51	25585.1	36409.3	59.1	0.9819	1	S
ID870_07390	yvgT	trimeric intracellular cation channel family%0Aprotein	48	140	30.3	-2.17	20162.7	4369	-109.7	0	0	S
ID870_07395	copZ	heavy-metal-associated domain-containing%0Aprotein	11	58.5	0	-5.9	1931.6	0	-58.5	0	0	P
ID870_07400	copA	copper-translocating P-type ATPase	165	88.2	137.4	0.63	43655.7	68008.6	49.2	0.9994	1	P
ID870_07405	copY	CopY/TcrY family copper transport repressor	31	150	47	-1.65	13946.1	4369	-103	0.0035	0.00614	K
ID870_07410	-	alpha/beta hydrolase	81	151	18	-3	36702.4	4369	-133.1	0	0	I
ID870_07415	rbfA	30S ribosome-binding factor RbfA	26	88.2	0	-6.48	6881.5	0	-88.2	0	0	J
ID870_07420	infB	translation initiation factor IF-2	158	436.7	299.4	-0.54	206991	141937	-137.2	0.3128	0.48076	J
ID870_07425	ylxQ	YlxQ-related RNA-binding protein	17	118.3	0	-6.9	6034.6	0	-118.3	0	0	J
ID870_07430	ylxR	YlxR family protein	17	131.5	0	-7.05	6707.9	0	-131.5	0	0	K
ID870_07435	nusA	transcription termination/antitermination%0Aprotein NusA	72	27.4	55.3	0.99	5927.5	11950.5	27.9	1	1	K
ID870_07440	rimP	ribosome maturation factor RimP	35	73.6	0	-6.22	7731.9	0	-73.6	0	0	S
ID870_07450	trmB	tRNA (guanosine(46)-N7)-methyltransferase TrmB	52	338.4	0	-8.41	52789.1	0	-338.4	0	0	J
ID870_07455	ytmP	phosphotransferase family protein	62	380.4	0	-8.58	70759.9	0	-380.4	0	0	M
ID870_07460	ecsB	ABC transporter permease	104	110.9	192.4	0.79	34593.4	60037.1	81.6	0.7523	1	U
ID870_07465	ecsA	ABC transporter ATP-binding protein	57	59.8	462.3	2.93	10222.1	79050	402.5	0.4923	0.72465	V
ID870_07470	-	hypothetical protein	13	213.4	0	-7.74	8324.3	0	-213.4	0	0	S
ID870_07475	-	hypothetical protein	55	274	0	-8.1	45215.8	0	-274	0	0	S
ID870_07480	hit	HIT family protein	19	131.8	150.2	0.19	7513	8561.6	18.4	1	1	F
ID870_07485	-	hypothetical protein	26	144.1	1013.5	2.81	11240.7	79050	869.4	0.4996	0.72465	S
ID870_07490	brpA	LCP family protein	119	293	1466.3	2.32	104594	523473	1173.3	0.0008	0.00143	K
ID870_07495	-	GNAT family N-acetyltransferase	36	141	61.7	-1.18	15225.2	6662.4	-79.3	0.1337	0.21388	M
ID870_07500	tsaE	tRNA%0A(adenosine(37)-N6)-threonylcarbamoyltransferase complex%0AATPase subunit type 1 TsaE	43	93.9	77.7	-0.27	12119.1	10022.7	-16.3	1	1	M
ID870_07505	-	NCS2 family permease	112	363.1	104.5	-1.79	121993	35124.6	-258.5	0	0	S
ID870_07510	-	DUF1361 domain-containing protein	62	229.9	0	-7.85	42768.5	0	-229.9	0	0	S
ID870_07515	-	hypothetical protein	58	157.2	0	-7.31	27361.4	0	-157.2	0	0	S
ID870_07520	yitU	Cof-type HAD-IIB family hydrolase	66	156	0	-7.29	30883.4	0	-156	0	0	S
ID870_07525	manL	PTS mannose transporter subunit IIAB	50	719.8	29.1	-4.58	107969	4369	-690.7	0	0	G
ID870_07530	manM	PTS mannose/fructose/sorbose transporter subunit%0AIIC	43	699.9	704.6	0.01	90290.8	90891.1	4.7	0.984	1	G
ID870_07535	manN	PTS mannose/fructose/sorbose transporter family%0Asubunit IID	61	434	0	-8.76	79413.1	0	-434	0	0	G
ID870_07540	manO	DUF956 family protein	24	26.7	0	-4.79	1924.5	0	-26.7	0	0	S
ID870_07545	-	acyltransferase	101	113.6	0	-6.84	34417.8	0	-113.6	0	0	S
ID870_07550	serS	serine--tRNA ligase	69	73	0	-6.21	15111.1	0	-73	0	0	J
ID870_07555	-	ribonuclease P	42	43.4	0	-5.47	5469.8	0	-43.4	0	0	S
ID870_07560	accA	acetyl-CoA carboxylase carboxyl transferase%0Asubunit alpha	50	5.9	0	-2.78	882.5	0	-5.9	0	0	I
ID870_07565	accD	acetyl-CoA carboxylase carboxyltransferase%0Asubunit beta	56	10.5	0	-3.52	1765.9	0	-10.5	0	0	I
ID870_07570	accC	acetyl-CoA carboxylase biotin carboxylase%0Asubunit	85	0.6	0	-0.67	150.3	0	-0.6	0.0216	0.03669	I
ID870_07575	fabZ	3-hydroxyacyl-ACP dehydratase FabZ	30	6.6	0	-2.93	594.7	0	-6.6	0	0	I
ID870_07580	accB	acetyl-CoA carboxylase biotin carboxyl carrier%0Aprotein	25	0.8	0	-0.83	58.6	0	-0.8	0.4	0.60588	I
ID870_07585	fabF	beta-ketoacyl-ACP synthase II	72	1.5	183	6.18	333.3	39525	181.4	1	1	I
ID870_07590	fabG	3-oxoacyl-[acyl-carrier-protein] reductase	53	8.5	0	-3.25	1351.5	0	-8.5	0	0	I
ID870_07595	fabD	ACP S-malonyltransferase	61	19.9	0	-4.39	3646	0	-19.9	0	0	I
ID870_07600	fabK	enoyl-[acyl-carrier-protein] reductase FabK	63	329.4	53	-2.61	62247.9	10022.7	-276.3	0	0	S
ID870_07605	acpP	acyl carrier protein	10	4	0	-2.33	120.9	0	-4	0.0814	0.13265	I
ID870_07610	fabH	ketoacyl-ACP synthase III	68	25.8	0	-4.74	5254	0	-25.8	0	0	I
ID870_07615	-	MarR family transcriptional regulator	40	139.7	145.9	0.06	16762.1	17513.6	6.3	0.9789	1	K
ID870_07620	phaB	enoyl-CoA hydratase	62	3.6	0	-2.21	672	0	-3.6	0	0	I
ID870_07625	yhfA	HAD family phosphatase	56	176.1	157.1	-0.16	29583	26386.6	-19	1	1	S
ID870_07630	lysC	aspartate kinase	110	213.5	133	-0.68	70442.6	43894	-80.5	0.9793	1	E
ID870_07660	raiA	ribosome-associated translation inhibitor RaiA	39	61.4	725.4	3.54	7182.3	84876.4	664.1	0.2035	0.32093	J
ID870_07665	comFC	ComF family protein	52	234.9	0	-7.88	36650.6	0	-234.9	0	0	S
ID870_07670	comFA	DEAD/DEAH box helicase	88	217.8	149.7	-0.54	57491.5	39525	-68.1	1	1	L
ID870_07675	yvyE	YigZ family protein	49	147.5	44.1	-1.72	21681.5	6482.2	-103.4	0	0	S
ID870_07680	cysK	cysteine synthase A	58	281	1174.1	2.06	48893.8	204287	893.1	0.0635	0.10415	E
ID870_07685	gldA	glycerol dehydrogenase	71	133.3	967.3	2.85	28397	206032	834	0.0244	0.04127	C
ID870_07690	mipB	fructose-6-phosphate aldolase	48	248.3	579.3	1.22	35751.9	83419	331	0.501	0.72465	H
ID870_07695	pflD	glycyl radical protein	172	409.8	516.1	0.33	211463	266298	106.3	0.5014	0.72465	C
ID870_07700	celB	PTS sugar transporter subunit IIC	93	248.2	297.1	0.26	69254.9	82878.8	48.8	0.8029	1	G
ID870_07705	celA	PTS sugar transporter subunit IIB	26	254.7	0	-8	19866.2	0	-254.7	0	0	G
ID870_07710	celC	PTS lactose/cellobiose transporter subunit IIA	20	155.1	0	-7.29	9308.6	0	-155.1	0	0	G
ID870_07715	-	sugar-binding transcriptional regulator	68	200.1	0	-7.65	40822.4	0	-200.1	0	0	K
ID870_07720	rdrA	DeoR/GlpR transcriptional regulator	53	677.2	68.2	-3.29	107667	10851.2	-608.9	0	0	K
ID870_07725	hpdA	glycyl-radical enzyme activating protein	50	59.6	0	-5.92	8938.2	0	-59.6	0	0	C
ID870_07730	yugI	S1 RNA-binding domain-containing protein	26	153.7	1289.7	3.06	11991.1	100595	1136	0.2509	0.39122	J
ID870_07735	ppiB	bifunctional Cof-type HAD-IIB family%0Ahydrolase/peptidylprolyl isomerase	92	271.8	43.3	-2.62	75025.8	11950.5	-228.5	0	0	G
ID870_07740	liaR/vraR	response regulator transcription factor	46	0	93.7	6.52	4.6	12930.6	93.7	0.5008	0.72465	K
ID870_07745	liaSvraS	sensor histidine kinase	73	182.1	83.6	-1.11	39888.4	18306.3	-98.5	0.0313	0.0525	T
ID870_07750	liaF	transporter	63	399.4	254.4	-0.65	75481.5	48086.6	-144.9	0.8724	1	S
ID870_07755	stk1	Stk1 family PASTA domain-containing Ser/Thr%0Akinase	142	16.5	103	2.58	7008.7	43894	86.6	0.6091	0.84997	K
ID870_07760	stp	Stp1/IreP family PP2C-type Ser/Thr phosphatase	56	0.5	0	-0.6	86.2	0	-0.5	0.0295	0.04952	T
ID870_07765	rsmB	16S rRNA (cytosine(967)-C(5))-methyltransferase%0ARsmB	104	312	148	-1.07	97346.3	46187.4	-164	0.0929	0.15114	J
ID870_07770	fmt	methionyl-tRNA formyltransferase	58	0	0	0	0	0	0	1	1	J
ID870_07775	priA	primosomal protein N'	159	0.3	27.6	4.46	142.3	13144.6	27.3	0.501	0.72465	L
ID870_07780	rpoZ	DNA-directed RNA polymerase subunit omega	15	0	0	0	0	0	0	1	1	K
ID870_07785	gmk	guanylate kinase	33	22.6	0	-4.56	2236.9	0	-22.6	0.01	0.01725	F
ID870_07790	-	DUF1211 domain-containing protein	55	210	239.5	0.19	34643.8	39525	29.6	1	1	S
ID870_07795	TCS3_R	response regulator transcription factor	45	115.2	0	-6.86	15557.1	0	-115.2	0	0	K
ID870_07800	TCS3_S	sensor histidine kinase	101	199.5	372.8	0.9	60438.7	112946	173.3	0.5026	0.72465	T
ID870_07805	yvfS	ABC transporter permease	67	171.6	0	-7.43	34499.4	0	-171.6	0	0	V
ID870_07810	-	ABC transporter ATP-binding protein	69	114.4	190.9	0.73	23683.7	39525	76.5	1	1	V
ID870_07815	rny	ribonuclease Y	95	0.2	0	-0.22	47.3	0	-0.2	0.2465	0.38541	D
ID870_07820	luxS	S-ribosylhomocysteine lyase	26	173.5	0	-7.45	13531.1	0	-173.5	0	0	H
ID870_07825	mapZ	hypothetical protein	114	43.4	115.6	1.39	14856.1	39525	72.1	1	1	D
ID870_07830	ypsC	class I SAM-dependent RNA methyltransferase	71	177.7	71.5	-1.3	37857	15224	-106.3	0.0069	0.01194	L
ID870_07840	gpsB	cell division regulator GpsB	19	0	0	0	0	0	0	1	1	D
ID870_07845	ypsA	DUF1273 domain-containing protein	36	138.7	0	-7.13	14979.2	0	-138.7	0	0	S
ID870_07850	recU	Holliday junction resolvase RecU	44	6.4	0	-2.9	851.1	0	-6.4	0	0	L
ID870_07855	pbp1a	penicillin-binding protein	186	28.4	251.7	3.1	15835.8	140430	223.3	0.0265	0.0446	M
ID870_07860	pepC	aminopeptidase C	88	80.9	166.3	1.03	21356.5	43894	85.4	1	1	E
ID870_07865	nadE	ammonia-dependent NAD(+) synthetase	63	0	209.1	7.72	0	39525	209.1	1	1	H
ID870_07870	pncB	nicotinate phosphoribosyltransferase	97	0	22.3	4.54	0	6482.2	22.3	1	1	H
ID870_07875	trxB	thioredoxin-disulfide reductase	53	0	0	0	0	0	0	1	1	C
ID870_07880	-	DUF4059 family protein	19	0.2	0	-0.3	13.2	0	-0.2	1	1	S
ID870_07885	tcyN	amino acid ABC transporter ATP-binding protein	43	0.1	0	-0.09	8	0	-0.1	1	1	E
ID870_07890	yxeN	amino acid ABC transporter permease	63	0.2	209.1	7.51	29.2	39525	209	1	1	P
ID870_07895	-	amino acid ABC transporter substrate-binding%0Aprotein	68	24.3	15.2	-0.64	4952.4	3110.8	-9	0.9393	1	E
ID870_07900	cshB	DEAD/DEAH box helicase	88	0	47.7	5.61	0	12604.1	47.7	1	1	J
ID870_07905	mraY	phospho-N-acetylmuramoyl-pentapeptide-%0Atransferase	66	0	0	-0.06	8	0	0	1	1	M
ID870_07910	pbp2X	penicillin-binding protein	169	0.1	0	-0.09	32	0	-0.1	0.5111	0.72705	M
ID870_07915	ftsL	cell division protein FtsL	30	0.3	163.6	7.03	23.5	14724.6	163.3	1	1	D
ID870_07920	rsmH	16S rRNA (cytosine(1402)-N(4))-methyltransferase%0ARsmH	73	12.6	0	-3.77	2770	0	-12.6	0	0	J
ID870_07925	proA	glutamate-5-semialdehyde dehydrogenase	94	279.8	57.4	-2.27	78901.9	16174.4	-222.4	0	0	E
ID870_07930	proB	glutamate 5-kinase	52	181.1	0	-7.51	28252.2	0	-181.1	0	0	E
ID870_07935	-	PTS transporter subunit EIIC	109	194	36.4	-2.38	63427.4	11893.1	-157.6	0	0	G
ID870_07940	-	ABC transporter permease	157	163.4	214.9	0.39	76942.2	101207	51.5	0.5413	0.76414	S
ID870_07945	ecsA_2	ABC transporter ATP-binding protein	53	150.8	41.9	-1.82	23982.2	6662.4	-108.9	0.0002	0.00037	V
ID870_07950	-	bacteriocin immunity protein	26	150.1	0	-7.24	11707.6	0	-150.1	0	0	S
ID870_07955	tkt	transketolase	107	0	82.2	6.34	8	26386.6	82.2	1	1	G
ID870_07960	-	helix-turn-helix domain-containing protein	119	172.2	712.6	2.04	61490.6	254395	540.3	0.051	0.08413	K
ID870_07965	-	NAD(P)/FAD-dependent oxidoreductase	101	142.7	64.2	-1.14	43246.8	19446.6	-78.5	0.0161	0.02751	C
ID870_07970	glpF	aquaporin family protein	45	102.7	0	-6.7	13861.7	0	-102.7	0	0	U
ID870_07975	glpO	type 1 glycerol-3-phosphate oxidase	131	4.1	0	-2.34	1595.7	0	-4.1	0.0001	0.00018	C
ID870_07980	glpK	glycerol kinase GlpK	83	94.3	48.5	-0.95	23475.3	12073.3	-45.8	0.3069	0.47212	F
ID870_07985	ysdA	DUF1294 domain-containing protein	28	107.5	115.4	0.1	9033.5	9692.2	7.8	1	1	S
ID870_07990	ynzC	DUF896 family protein	9	13.4	0	-3.85	361.4	0	-13.4	0.019	0.03241	S
ID870_07995	glyS	glycine--tRNA ligase subunit beta	120	0	2.7	1.9	0	987.8	2.7	1	1	J
ID870_08000	azoR	NAD(P)H-dependent oxidoreductase	52	348.6	422.5	0.28	54381	65911.6	73.9	0.7805	1	C
ID870_08005	glyQ	glycine--tRNA ligase subunit alpha	59	0	0	-0.04	5.3	0	0	1	1	J
ID870_08010	-	isoprenylcysteine carboxyl methyltransferase%0Afamily protein	55	196.2	0	-7.62	32379.7	0	-196.2	0	0	S
ID870_08015	nagA	N-acetylglucosamine-6-phosphate deacetylase	74	77.5	130.2	0.74	17205.3	28911.5	52.7	0.5029	0.72465	G
ID870_08020	-	peptidase	56	261.1	0	-8.03	43870.5	0	-261.1	0	0	S
ID870_08025	padR	PadR family transcriptional regulator	27	333.8	80	-2.05	27038.2	6482.2	-253.8	0	0	K
ID870_08030	M1-1017	hypothetical protein	77	155.4	91.3	-0.76	35896.9	21100.7	-64.1	0.3762	0.57563	S
ID870_08035	ybhF_2	ABC transporter ATP-binding protein	60	95.5	0	-6.59	17183.9	0	-95.5	0	0	V
ID870_08040	-	ABC transporter permease	101	101.1	87.1	-0.21	30633.6	26386.6	-14	1	1	V
ID870_08045	-	TetR/AcrR family transcriptional regulator	56	54.3	0	-5.79	9115	0	-54.3	0	0	K
ID870_08050	-	lipoprotein	17	84.6	0	-6.42	4314.9	0	-84.6	0	0	S
ID870_08055	-	RNA polymerase sigma factor	51	78.9	0	-6.32	12077.7	0	-78.9	0	0	K
ID870_08060	-	sigma factor regulator N-terminal%0Adomain-containing protein	98	250.3	224.2	-0.16	73596.7	65911.6	-26.1	0.9174	1	S
ID870_08065	ydaF_2	GNAT family N-acetyltransferase	58	149.5	25.1	-2.53	26020.4	4369	-124.4	0	0	J
ID870_08070	-	GNAT family N-acetyltransferase	45	128.1	0	-7.01	17288	0	-128.1	0	0	J
ID870_08075	-	GNAT family N-acetyltransferase	49	203.1	388.7	0.93	29851.7	57142.2	185.6	0.4991	0.72465	J
ID870_08080	-	helix-turn-helix transcriptional regulator	18	55.6	731.9	3.69	3003.2	39525	676.3	1	1	K
ID870_08085	-	DUF3796 domain-containing protein	67	181.4	0	-7.51	36458.9	0	-181.4	0	0	S
ID870_08090	-	hypothetical protein	26	86.7	0	-6.45	6759.8	0	-86.7	0	0	S
ID870_08095	-	hypothetical protein	17	103	247.1	1.25	5254.1	12604.1	144.1	1	1	S
ID870_08100	-	DUF2974 domain-containing protein	111	99.8	16.2	-2.55	33222.7	5410.9	-83.5	0	0	S
ID870_08105	-	hypothetical protein	33	54.4	266.5	2.27	5387	26386.6	212.1	1	1	S
ID870_08190	opuCA	betaine/proline/choline family ABC transporter%0AATP-binding protein	93	258	30.3	-3.05	71982.6	8457.8	-227.7	0	0	E
ID870_08195	opuCB	ABC transporter permease	64	295.3	56.5	-2.36	56689.6	10851.2	-238.7	0	0	P
ID870_08200	opuCC	osmoprotectant ABC transporter substrate-binding%0Aprotein	71	265.3	220.6	-0.26	56508.5	46995	-44.7	1	1	M
ID870_08205	opuCD	ABC transporter permease	57	81.5	0	-6.37	13931.2	0	-81.5	0	0	P
ID870_08210	-	MFS transporter	125	152.5	193.1	0.34	57181.2	72393.8	40.6	0.6321	0.87872	E
ID870_08215	ropB	MutR family transcriptional regulator	63	80.4	0	-6.35	15197.6	0	-80.4	0	0	K
ID870_08220	-	hypothetical protein	20	105.2	0	-6.73	6313.9	0	-105.2	0	0	S
ID870_08225	-	hypothetical protein	33	109.2	0	-6.78	10806.6	0	-109.2	0	0	S
ID870_08230	-	hypothetical protein	56	165	26	-2.62	27718.7	4369	-139	0	0	S
ID870_08235	-	hypothetical protein	48	132.6	0	-7.06	19096.2	0	-132.6	0	0	S
ID870_08240	-	hypothetical protein	35	80.1	0	-6.34	8406.6	0	-80.1	0	0	S
ID870_08245	-	WXG100 family type VII secretion target	16	86.2	0	-6.45	4135.5	0	-86.2	0	0	S
ID870_08250	sthIR	DEAD/DEAH box helicase family protein	252	220.4	186	-0.24	166609	140651	-34.3	0.7091	0.97562	L
ID870_08255	-	site-specific DNA-methyltransferase	166	150.4	8.8	-3.95	74880.5	4369	-141.6	0	0	L
ID870_08260	-	helix-turn-helix transcriptional regulator	93	0.4	0	-0.44	98.7	0	-0.4	0.4967	0.72465	S
ID870_08265	-	hypothetical protein	28	161.8	52	-1.62	13587.3	4369	-109.7	0.0068	0.01178	S
ID870_08270	-	hypothetical protein	57	137.5	0	-7.11	23515.2	0	-137.5	0	0	S
ID870_08275	-	cell division protein FtsK	59	205	0	-7.69	36283.6	0	-205	0	0	S
ID870_08280	-	Rep protein	63	140.6	77.9	-0.84	26577.1	14724.6	-62.7	0.8543	1	S
ID870_08285	-	helix-turn-helix domain-containing protein	25	145.4	0	-7.19	10907.1	0	-145.4	0	0	S
ID870_08290	int2	tyrosine-type recombinase/integrase	113	96.4	228.4	1.24	32688.9	77434.2	132	0.4987	0.72465	L
ID870_08295	-	hypothetical protein	14	0.1	0	-0.13	3.9	0	-0.1	1	1	S
ID870_08300	-	type II toxin-antitoxin system RelE/ParE family%0Atoxin	28	221.7	1078.2	2.28	18623.6	90572.6	856.5	0.3943	0.60058	D
ID870_08305	-	hypothetical protein	44	131.2	0	-7.05	17321.4	0	-131.2	0	0	S
ID870_08310	mobV	plasmid recombination protein	86	90	64.9	-0.46	23214.7	16756.5	-25	0.8979	1	D
ID870_08315	-	hypothetical protein	35	108.8	0	-6.78	11423.3	0	-108.8	0	0	S
ID870_08320	-	replication initiation protein	63	112.7	209.1	0.89	21291.4	39525	96.5	1	1	L
ID870_08325	-	hypothetical protein	38	34.3	0	-5.14	3914	0	-34.3	0	0	S
ID870_08330	-	replication initiator protein A	30	82.5	0	-6.38	7429	0	-82.5	0	0	S
ID870_08335	-	hypothetical protein	13	69.8	0	-6.15	2722.9	0	-69.8	0	0	S
ID870_08340	-	DNA-binding protein	18	118.4	0	-6.9	6393.4	0	-118.4	0	0	S
ID870_08345	-	hypothetical protein	17	60.2	190	1.64	3070.3	9692.2	129.8	1	1	S
ID870_08350	-	helix-turn-helix transcriptional regulator	39	12.5	0	-3.75	1458.6	0	-12.5	0	0	K
ID870_08355	-	site-specific integrase	84	62.8	67.3	0.1	15825.5	16961	4.5	1	1	L
ID870_08360	rpsI	30S ribosomal protein S9	22	0	0	0	0	0	0	1	1	J
ID870_08365	rplM	50S ribosomal protein L13	22	0	0	0	0	0	0	1	1	J
ID870_08370	yitS	DegV family protein	61	15.8	0	-4.07	2890	0	-15.8	0	0	S
ID870_08375	yacP	NYN domain-containing protein	38	145.9	0	-7.2	16629.6	0	-145.9	0	0	S
ID870_08380	trmH	23S rRNA%0A(guanosine(2251)-2'-O)-methyltransferase RlmB	48	113.8	400.8	1.81	16394.1	57710	286.9	0.9697	1	J
ID870_08385	mrnC	Mini-ribonuclease 3	38	81.1	0	-6.36	9245.7	0	-81.1	0	0	J
ID870_08390	cysS	cysteine--tRNA ligase	96	5.4	22.5	1.87	1563.5	6482.2	17.1	1	1	J
ID870_08395	-	lipoprotein	18	401.5	80.9	-2.3	21682.9	4369	-320.6	0	0	S
ID870_08400	cysE	serine O-acetyltransferase	28	7.5	314.1	5.22	626.8	26386.6	306.7	1	1	E
ID870_08405	-	SseB family protein	53	161	0	-7.34	25603	0	-161	0	0	S
ID870_08410	pnp	polyribonucleotide nucleotidyltransferase	127	300.4	107.9	-1.47	114437	41111.2	-192.5	0	0	J
ID870_08415	rpsO	30S ribosomal protein S15	15	0	0	0	0	0	0	1	1	J
ID870_08420	-	ferric reductase-like transmembrane%0Adomain-containing protein	109	213.1	0	-7.74	69684.7	0	-213.1	0	0	P
ID870_08425	-	transketolase family protein	74	170.1	0	-7.42	37764.8	0	-170.1	0	0	G
ID870_08430	tktN	transketolase	64	228.9	265.9	0.22	43945.2	51047.6	37	1	1	G
ID870_08435	ulaA	PTS ascorbate transporter subunit IIC	91	192.1	19.6	-3.23	52453.5	5356.8	-172.5	0	0	S
ID870_08440	-	PTS sugar transporter subunit IIB	13	233.8	0	-7.88	9116.8	0	-233.8	0	0	G
ID870_08445	-	BglG family transcription antiterminator	152	177	28.9	-2.57	80716.2	13183.4	-148.1	0	0	G
ID870_08450	treC	alpha%2Calpha-phosphotrehalase	106	1.9	0	-1.54	607	0	-1.9	0	0	G
ID870_08455	treP	PTS system trehalose-specific EIIBC component	143	3.7	9.7	1.19	1573.4	4152.4	6	1	1	G
ID870_08460	-	ABC transporter ATP-binding protein	48	186.7	40.5	-2.18	26881.7	5826.4	-146.2	0	0	P
ID870_08465	dppD	ABC transporter ATP-binding protein	60	223.6	341.9	0.61	40252.9	61547.4	118.3	0.5034	0.72465	E
ID870_08470	-	ABC transporter permease	52	183.9	413.8	1.17	28687.6	64554.4	229.9	0.2933	0.45328	P
ID870_08475	dppB	ABC transporter permease	74	166.3	222.4	0.42	36926.3	49373.7	56.1	0.8181	1	P
ID870_08480	dppA	ABC transporter substrate-binding protein	118	137.7	39	-1.79	48730.7	13798.2	-98.7	0	0	E
ID870_08485	lrgB	antiholin-like protein LrgB	52	111.2	0	-6.81	17347.7	0	-111.2	0	0	M
ID870_08490	lrgA	CidA/LrgA family protein	40	161.8	36.4	-2.12	19413.5	4369	-125.4	0	0	S
ID870_08495	lytT	LytTR family transcriptional regulator%0ADNA-binding domain-containing protein	45	86	0	-6.44	11613.7	0	-86	0	0	K
ID870_08500	lytS	sensor protein LytS	117	121.9	0	-6.94	42777.6	0	-121.9	0	0	T
ID870_08505	-	HAD family hydrolase	46	88.5	0	-6.48	12207.9	0	-88.5	0	0	S
ID870_08510	ssb	single-stranded DNA-binding protein	24	119.2	0	-6.91	8583.1	0	-119.2	0	0	L
ID870_08515	-	methyltransferase domain-containing protein	61	138.4	0	-7.12	25329.6	0	-138.4	0	0	Q
ID870_08520	-	DUF4479 and tRNA-binding domain-containing%0Aprotein	41	297.8	98.2	-1.59	36625	12073.3	-199.6	0	0	J
ID870_08525	ytpP	thioredoxin family protein	22	264.8	0	-8.05	17477.8	0	-264.8	0	0	C
ID870_08530	-	DUF4651 domain-containing protein	19	145.9	0	-7.2	8315.8	0	-145.9	0	0	S
ID870_08535	-	hypothetical protein	21	19.3	0	-4.34	1214.5	0	-19.3	0	0	S
ID870_08540	pepA	glutamyl aminopeptidase	64	166	39	-2.06	31872.3	7479.8	-127	0	0	G
ID870_08545	proC	pyrroline-5-carboxylate reductase	61	287.9	29.3	-3.25	52681.4	5356.8	-258.6	0	0	E
ID870_08550	-	CPBP family intramembrane metalloprotease	69	113.9	0	-6.84	23573	0	-113.9	0	0	S
ID870_08555	-	hypothetical protein	46	159.8	0	-7.33	22049.5	0	-159.8	0	0	S
ID870_08560	lanR	helix-turn-helix transcriptional regulator	18	112.1	0	-6.82	6055.3	0	-112.1	0	0	K
ID870_08565	ackA	acetate kinase	88	0.5	49.8	5.1	126.1	13144.6	49.3	0.4057	0.61283	F
ID870_08570	ytxK	class I SAM-dependent methyltransferase	60	91.6	0	-6.53	16492.7	0	-91.6	0	0	L
ID870_08575	comGG	competence protein ComGG	37	103.2	0	-6.7	11457.4	0	-103.2	0	0	U
ID870_08580	comGF	competence protein ComGF	35	94.2	0	-6.57	9895.1	0	-94.2	0	0	U
ID870_08585	comGE	Type II secretory pathway%2C pseudopilin PulG	30	60.3	0	-5.94	5425.9	0	-60.3	0	0	N
ID870_08590	comGD	type II secretion system protein	37	78.4	0	-6.31	8706.7	0	-78.4	0	0	N
ID870_08595	comGC	prepilin-type N-terminal cleavage/methylation%0Adomain-containing protein	23	121.2	0	-6.93	8362.2	0	-121.2	0	0	U
ID870_08600	comGB	type II secretion system F family protein	103	63.7	78.3	0.29	19681.9	24190.3	14.6	0.6878	0.94827	N
ID870_08605	comGA	Flp pilus assembly complex ATPase component%0ATadA	75	65.7	0	-6.06	14782.6	0	-65.7	0	0	N
ID870_08610	-	DUF1033 family protein	23	105.2	0	-6.73	7257.3	0	-105.2	0	0	S
ID870_08615	rpoC	DNA-directed RNA polymerase subunit beta'	211	8.8	0	-3.29	5543.8	0	-8.8	0.0031	0.00545	K
ID870_08620	rpoB	DNA-directed RNA polymerase subunit beta	186	0	0	0	0	0	0	1	1	K
ID870_08625	pbp1B	penicillin-binding protein	188	155.1	46.8	-1.71	87503.8	26386.6	-108.4	0	0	M
ID870_08630	tyrS	tyrosine--tRNA ligase	93	0	0	0	0	0	0	1	1	J
ID870_08635	spd	DNA/RNA non-specific endonuclease	86	131.8	0	-7.05	34015	0	-131.8	0	0	F
ID870_08640	adcB	metal ABC transporter permease	76	465.7	412.6	-0.17	106177	94070.1	-53.1	0.7851	1	P
ID870_08645	adcC	metal ABC transporter ATP-binding protein	54	440.3	685.9	0.64	71322.5	111116	245.6	0.5092	0.72547	P
ID870_08650	adcR	MarR family transcriptional regulator	31	2	0	-1.6	189.1	0	-2	0.0049	0.00853	K
ID870_08655	ispE	4-(cytidine%0A5'-diphospho)-2-C-methyl-D-erythritol kinase	78	134.1	205.5	0.61	31371.9	48086.6	71.4	1	1	F
ID870_08685	oppF	ATP-binding cassette domain-containing protein	63	289.7	57.4	-2.32	54759.3	10851.2	-232.3	0	0	P
ID870_08690	oppD	ABC transporter ATP-binding protein	54	316.5	157.5	-1	51278.1	25522.6	-159	0.1804	0.28607	P
ID870_08695	oppC	ABC transporter permease	86	321	126.2	-1.34	82827.4	32557	-194.8	0.0001	0.00018	E
ID870_08700	oppB	ABC transporter permease	66	195.2	310.2	0.67	38642.9	61410.6	115	1	1	P
ID870_08705	oppA	peptide ABC transporter substrate-binding%0Aprotein	122	320.1	287.4	-0.15	117151	105189	-32.7	0.8446	1	E
ID870_08710	pbp3	D-alanyl-D-alanine carboxypeptidase	105	89.5	0	-6.5	28202.6	0	-89.5	0	0	M
ID870_08715	-	D-alanyl-D-alanine carboxypeptidase	102	150.7	21.8	-2.74	46122.4	6662.4	-129	0	0	M
ID870_08720	sufB	Fe-S cluster assembly protein SufB	96	12.4	0	-3.74	3570.6	0	-12.4	0	0	O
ID870_08725	nifU	SUF system NifU family Fe-S cluster assembly%0Aprotein	23	3.3	0	-2.11	228.7	0	-3.3	0.0526	0.08663	C
ID870_08730	sufS	cysteine desulfurase	82	3.3	0	-2.09	804.4	0	-3.3	0	0	E
ID870_08735	sufD	Fe-S cluster assembly protein SufD	79	4.3	0	-2.4	1011	0	-4.3	0	0	O
ID870_08740	sufC	Fe-S cluster assembly ATPase SufC	47	10.1	41.3	1.94	1417.7	5826.4	31.3	1	1	O
ID870_08745	tagO	undecaprenyl/decaprenyl-phosphate%0Aalpha-N-acetylglucosaminyl 1-phosphate transferase	100	0	0	-0.02	5	0	0	0.4958	0.72465	M
ID870_08750	mecA	adaptor protein MecA	46	40.2	0	-5.37	5553	0	-40.2	0	0	N
ID870_08755	uppP	undecaprenyl-diphosphate phosphatase	67	37.4	0	-5.26	7522.6	0	-37.4	0	0	V
ID870_08760	-	DUF2207 domain-containing protein	161	212.8	104.7	-1.02	102760	50556.4	-108.1	0.0806	0.13145	S
ID870_08765	-	ABC transporter substrate-binding%0Aprotein/permease	111	965.5	864.8	-0.16	321495	287988	-100.6	0.7064	0.97257	P
ID870_08770	-	amino acid ABC transporter ATP-binding protein	40	571.1	2207	1.95	68535.2	264840	1635.9	0.0103	0.01772	E
ID870_08775	-	cuticle protein	18	49.9	94.4	0.9	2697	5095.4	44.4	1	1	S
ID870_08780	-	putative metal homeostasis protein	9	34.8	0	-5.16	940.4	0	-34.8	0	0	S
ID870_08785	hflC	SPFH domain-containing protein	67	134.8	0	-7.09	27088.5	0	-134.8	0	0	O
ID870_08790	yloV	DAK2 domain-containing protein	107	0.2	37.8	5.04	58.3	12140.5	37.6	0.5019	0.72465	S
ID870_08795	asp	Asp23/Gls24 family envelope stress response%0Aprotein	20	0	0	0	0	0	0	1	1	S
ID870_08800	rpmB	50S ribosomal protein L28	12	160	0	-7.33	5760.5	0	-160	0.0002	0.00037	J
ID870_08805	-	L-lactate dehydrogenase	76	127.2	300.4	1.23	29002.2	68485.6	173.2	0.3238	0.49697	C
ID870_08810	fba	fructose-bisphosphate aldolase	48	0.2	0	-0.24	26.5	0	-0.2	0.498	0.72465	G
ID870_08815	argH	argininosuccinate lyase	114	172	173.3	0.01	58811.8	59255.4	1.3	0.9864	1	E
ID870_08820	argG	argininosuccinate synthase	83	193.8	0	-7.61	48261	0	-193.8	0	0	E
ID870_08825	hssS	HAMP domain-containing histidine kinase	98	159.3	104.6	-0.6	46837.8	30755.6	-54.7	0.9677	1	T
ID870_08830	hssR	response regulator transcription factor	54	198	51	-1.94	32082.2	8269.3	-147	0	0	T
ID870_08835	hrtA	ABC transporter ATP-binding protein	51	141.7	0	-7.16	21686.6	0	-141.7	0	0	V
ID870_08840	hrtB	FtsX-like permease family protein	91	168.7	62.1	-1.43	46042.1	16961	-106.5	0.0005	0.0009	V
ID870_08845	rbsR	LacI family DNA-binding transcriptional%0Aregulator	74	362.5	118.9	-1.6	80467.5	26386.6	-243.6	0	0	K
ID870_08850	rbsK	ribokinase	63	57.1	0	-5.86	10797.2	0	-57.1	0	0	H
ID870_08855	rbsD	D-ribose pyranase	32	103.4	45.5	-1.17	9924.1	4369	-57.9	0.1744	0.27722	G
ID870_08860	rbsA	sugar ABC transporter ATP-binding protein	75	73.3	0	-6.22	16496.3	0	-73.3	0	0	G
ID870_08865	rbsC	ribose ABC transporter permease	75	75.9	175.7	1.2	17076.7	39525	99.8	1	1	G
ID870_08870	rbsB	substrate-binding domain-containing protein	61	81.4	5.4	-3.69	14901	987.8	-76	0	0	G
ID870_08875	gltX	glutamate--tRNA ligase	82	0	0	-0.07	11.5	0	0	1	1	J
ID870_08880	merA	FAD-containing oxidoreductase	104	151.2	0	-7.25	47163.7	0	-151.2	0	0	C
ID870_08885	cah	carbonic anhydrase	35	0	0	0	0	0	0	1	1	P
ID870_08890	radA	DNA repair protein RadA	96	115.5	3.4	-4.72	33250.7	987.8	-112	0	0	O
ID870_08895	dut	dUTP diphosphatase	33	0	0	0	0	0	0	1	1	F
ID870_08905	ybcH	alpha/beta hydrolase	66	216.5	266.5	0.3	42866.6	52773.2	50	0.5114	0.72705	D
ID870_08910	pyrG	CTP synthase	98	0	0	-0.06	11.5	0	0	0.4922	0.72465	F
ID870_08915	rpoE	DNA-directed RNA polymerase subunit delta	22	142.6	0	-7.17	9412.1	0	-142.6	0	0	K
ID870_08920	tig	trigger factor	56	144.9	0	-7.19	24335.7	0	-144.9	0	0	D
ID870_08925	ykuT	mechanosensitive ion channel family protein	66	68.6	0	-6.12	13590.5	0	-68.6	0	0	M
ID870_08930	ywlG	TIGR01440 family protein	38	200.6	75.1	-1.41	22870.2	8561.6	-125.5	0.0225	0.03815	S
ID870_08935	-	ECF transporter S component	42	334.2	278.8	-0.26	42104.7	35124.6	-55.4	0.9978	1	S
ID870_08940	thiD	bifunctional hydroxymethylpyrimidine%0Akinase/phosphomethylpyrimidine kinase	60	0.4	24.3	4.13	79.1	4369	23.8	1	1	H
ID870_08945	truA	tRNA pseudouridine(38-40) synthase TruA	60	102	0	-6.69	18358.2	0	-102	0	0	J
ID870_08950	ycxD	PLP-dependent aminotransferase family protein	107	65.8	0	-6.06	21110.8	0	-65.8	0	0	K
ID870_08955	dnaJ	molecular chaperone DnaJ	60	0.1	0	-0.15	20.1	0	-0.1	0.5057	0.72465	O
ID870_08960	dnaK	molecular chaperone DnaK	79	0	0	0	0	0	0	1	1	O
ID870_08965	grpE	nucleotide exchange factor GrpE	24	0.2	0	-0.29	15.9	0	-0.2	1	1	O
ID870_08970	hrcA	heat-inducible transcriptional repressor HrcA	75	0.2	0	-0.23	38.6	0	-0.2	0.2514	0.39124	K
ID870_08975	acmA	N-acetylmuramoyl-L-alanine amidase	48	158.3	457.7	1.53	22800.1	65911.6	299.4	0.4063	0.61327	N
ID870_08980	yodJ	D-alanyl-D-alanine carboxypeptidase family%0Aprotein	54	161.9	0	-7.35	26227.6	0	-161.9	0	0	M
ID870_08985	gpmB	histidine phosphatase family protein	50	135.3	29.1	-2.18	20295.9	4369	-106.2	0	0	G
ID870_08990	comX	sigma-70 family RNA polymerase sigma factor	38	118.3	56.9	-1.04	13486.2	6482.2	-61.4	0.364	0.55739	K
ID870_08995	yjdF3	YjdF family protein	33	86.7	0	-6.45	8581.9	0	-86.7	0	0	S
ID870_09000	-	nucleotidyltransferase family protein	48	105.4	0	-6.73	15171.8	0	-105.4	0	0	J
ID870_09005	-	hypothetical protein	11	45.4	1546.9	5.06	1498.8	51047.6	1501.5	1	1	S
ID870_09010	-	hypothetical protein	14	127.1	0	-7	5338	0	-127.1	0	0	S
ID870_09015	-	hypothetical protein	24	100.2	709	2.81	7218	51047.6	608.7	1	1	S
ID870_09115	rplQ	50S ribosomal protein L17	24	0	0	0	0	0	0	1	1	J
ID870_09120	rpoA	DNA-directed RNA polymerase subunit alpha	52	0	0	-0.04	4.6	0	0	1	1	K
ID870_09125	rpsK	30S ribosomal protein S11	18	0	0	0	0	0	0	1	1	J
ID870_09130	rpsM	30S ribosomal protein S13	24	0.6	0	-0.69	43.8	0	-0.6	1	1	J
ID870_09135	rpmJ	50S ribosomal protein L36	8	0	0	0	0	0	0	1	1	J
ID870_09140	infA	translation initiation factor IF-1	13	0	0	0	0	0	0	1	1	J
ID870_09145	adk	adenylate kinase	47	0	0	0	0	0	0	1	1	F
ID870_09150	secY	preprotein translocase subunit SecY	104	0	0	-0.04	9.1	0	0	1	1	U
ID870_09155	rplO	50S ribosomal protein L15	21	0	0	0	0	0	0	1	1	J
ID870_09160	rpmD	50S ribosomal protein L30	13	0	0	0	0	0	0	1	1	J
ID870_09165	rpsE	30S ribosomal protein S5	21	0	0	0	0	0	0	1	1	J
ID870_09170	rplR	50S ribosomal protein L18	17	0	0	0	0	0	0	1	1	J
ID870_09175	rplF	50S ribosomal protein L6	26	0	83.1	6.39	0	6482.2	83.1	1	1	J
ID870_09180	rpsH	30S ribosomal protein S8	26	0	0	0	0	0	0	1	1	J
ID870_09185	rpsN	type Z 30S ribosomal protein S14	10	0	0	0	0	0	0	1	1	J
ID870_09190	rplE	50S ribosomal protein L5	30	0	0	0	0	0	0	1	1	J
ID870_09195	rplX	50S ribosomal protein L24	12	0	0	0	0	0	0	1	1	J
ID870_09200	rplN	50S ribosomal protein L14	18	0	0	0	0	0	0	1	1	J
ID870_09205	rpsQ	30S ribosomal protein S17	18	0	0	0	0	0	0	1	1	J
ID870_09210	rpmC	50S ribosomal protein L29	5	0	0	0	0	0	0	1	1	J
ID870_09215	rplP	50S ribosomal protein L16	22	0	0	0	0	0	0	1	1	J
ID870_09220	rpsC	30S ribosomal protein S3	32	0	0	0	0	0	0	1	1	J
ID870_09225	rplV	50S ribosomal protein L22	16	1	0	-1.03	49.9	0	-1	1	1	J
ID870_09230	rpsS	30S ribosomal protein S19	11	0	0	0	0	0	0	1	1	J
ID870_09235	rplB	50S ribosomal protein L2	51	0	0	0	0	0	0	1	1	J
ID870_09240	rplW	50S ribosomal protein L23	12	0	237.8	7.9	0	8561.6	237.8	1	1	J
ID870_09245	rplD	50S ribosomal protein L4	29	0	0	0	0	0	0	1	1	J
ID870_09250	rplC	50S ribosomal protein L3	24	0.1	0	-0.2	10.7	0	-0.1	1	1	J
ID870_09255	rpsJ	30S ribosomal protein S10	13	0	0	0	0	0	0	1	1	J
ID870_09260	norN	MATE family efflux transporter	110	218.7	0	-7.78	72166.5	0	-218.7	0	0	V
ID870_09265	thrC	threonine synthase	111	195.9	131.8	-0.57	65225.4	43894	-64.1	0.9964	1	E
ID870_09270	adhP	alcohol dehydrogenase AdhP	58	122.4	0	-6.95	21294.9	0	-122.4	0	0	C
ID870_09275	adhE	bifunctional acetaldehyde-CoA/alcohol%0Adehydrogenase	144	338.9	95.9	-1.81	146410	41435.6	-243	0	0	C
ID870_09280	-	acyltransferase	144	100.1	15	-2.66	43238.5	6482.2	-85.1	0	0	I
ID870_09285	-	hypothetical protein	33	128	51.5	-1.3	12672.2	5095.4	-76.5	0.0412	0.06859	S
ID870_09290	ptpA	low molecular weight phosphotyrosine protein%0Aphosphatase	32	110	0	-6.79	10557.6	0	-110	0	0	T
ID870_09295	ruvB	Holliday junction branch migration DNA helicase%0ARuvB	74	2.8	0	-1.94	629	0	-2.8	0	0	L
ID870_09300	-	helix-turn-helix domain-containing protein	73	258.2	290.6	0.17	56552.4	63651.7	32.4	1	1	K
ID870_09305	purB	adenylosuccinate lyase	46	448.5	95	-2.23	61889.8	13107	-353.5	0	0	F
ID870_09310	-	hypothetical protein	164	410.3	78	-2.38	201866	38366.8	-332.3	0	0	S
ID870_09315	purK	5-(carboxyamino)imidazole ribonucleotide%0Asynthase	36	118.7	0	-6.9	12815.1	0	-118.7	0	0	F
ID870_09320	purE	5-(carboxyamino)imidazole ribonucleotide mutase	17	24.8	0	-4.69	1264.7	0	-24.8	0	0	F
ID870_09325	purD	phosphoribosylamine--glycine ligase	49	46.1	0	-5.56	6776.1	0	-46.1	0	0	F
ID870_09330	-	MurR/RpiR family transcriptional regulator	60	203.1	40.4	-2.3	36556.8	7273.6	-162.7	0	0	K
ID870_09335	cah	alpha/beta fold hydrolase	65	187.8	157.7	-0.25	36629.9	30755.6	-30.1	1	1	Q
ID870_09340	-	ROK family protein	54	162.7	0	-7.36	26365.4	0	-162.7	0	0	G
ID870_09345	nanH	dihydrodipicolinate synthase family protein	78	197.8	0	-7.63	46276.2	0	-197.8	0	0	M
ID870_09350	-	YesL family protein	59	154	0	-7.28	27262.9	0	-154	0	0	S
ID870_09355	-	YhcH/YjgK/YiaL family protein	43	241.8	32.2	-2.87	31192.8	4152.4	-209.6	0	0	G
ID870_09360	-	carbohydrate ABC transporter permease	63	111.1	0	-6.81	21005.2	0	-111.1	0	0	P
ID870_09365	-	sugar ABC transporter permease	71	156.5	0	-7.3	33331.4	0	-156.5	0	0	P
ID870_09370	-	carbohydrate ABC transporter substrate-binding%0Aprotein	92	106.7	0	-6.75	29447.4	0	-106.7	0	0	G
ID870_09375	nanE	N-acetylmannosamine-6-phosphate 2-epimerase	56	34.1	0	-5.13	5727.7	0	-34.1	0	0	G
ID870_09380	sip	LysM peptidoglycan-binding domain-containing%0Aprotein	81	206.2	126.6	-0.7	50117.6	30755.6	-79.7	0.8625	1	M
ID870_09385	-	peptidoglycan DD-metalloendopeptidase family%0Aprotein	57	112.5	0	-6.83	19230.5	0	-112.5	0	0	M
ID870_09390	purH	bifunctional%0Aphosphoribosylaminoimidazolecarboxamide%0Aformyltransferase/IMP cyclohydrolase	56	122.4	0	-6.95	20570.9	0	-122.4	0	0	F
ID870_09395	-	GNAT family N-acetyltransferase	58	175.5	227.2	0.37	30540.5	39525	51.6	1	1	M
ID870_09400	purN	phosphoribosylglycinamide formyltransferase	20	97.3	0	-6.62	5838.8	0	-97.3	0	0	F
ID870_09405	purM	phosphoribosylformylglycinamidine cyclo-ligase	34	100.8	0	-6.67	10285.6	0	-100.8	0	0	F
ID870_09410	purF	amidophosphoribosyltransferase	89	138	0	-7.12	36849.7	0	-138	0	0	F
ID870_09415	purL	phosphoribosylformylglycinamidine synthase	153	62.3	9.5	-2.59	28588.5	4369	-52.8	0	0	F
ID870_09420	purC	phosphoribosylaminoimidazolesuccinocarboxamide%0Asynthase	37	47.1	0	-5.59	5225.8	0	-47.1	0	0	F
ID870_09425	acpP	acyl carrier protein	15	301.4	0	-8.24	13564.4	0	-301.4	0	0	Q
ID870_09430	plsX	phosphate acyltransferase PlsX	78	0.1	0	-0.15	26.1	0	-0.1	1	1	I
ID870_09435	-	CPBP family intramembrane metalloprotease	82	64.2	0	-6.03	15790.3	0	-64.2	0	0	S
ID870_09440	recO	DNA repair protein RecO	61	9.2	0	-3.35	1679.6	0	-9.2	0	0	L
ID870_09445	araT	pyridoxal phosphate-dependent aminotransferase	113	169.3	209.1	0.3	57402.5	70900.2	39.8	1	1	E
ID870_09450	prs	ribose-phosphate diphosphokinase	64	0.1	0	-0.09	12.6	0	-0.1	0.4942	0.72465	F
ID870_09455	pcsB	CHAP domain-containing protein	84	0	51.4	5.71	0	12964.4	51.4	0.4963	0.72465	S
ID870_09630	ftsH	ATP-dependent zinc metalloprotease FtsH	121	0	0	0	0	0	0	1	1	O
ID870_09635	hpt	hypoxanthine phosphoribosyltransferase	52	6.4	0	-2.89	1003	0	-6.4	0	0	F
ID870_09640	tilS	tRNA lysidine(34) synthetase TilS	100	0	0	0	0	0	0	1	1	D
ID870_09645	-	serine hydrolase	117	95.6	75.2	-0.34	33566.8	26386.6	-20.5	1	1	V
ID870_09650	-	recombinase	11	193.4	0	-7.6	6381.4	0	-193.4	0	0	S
ID870_09655	divIC	septum formation initiator family protein	35	8.4	0	-3.24	887.2	0	-8.4	0.0343	0.05734	D
ID870_09660	yabO	RNA-binding S4 domain-containing protein	21	114.2	0	-6.85	7197.3	0	-114.2	0	0	J
ID870_09665	mfd	transcription-repair coupling factor	256	159.6	21.2	-2.85	122557	16319.5	-138.3	0	0	L
ID870_09670	pth	aminoacyl-tRNA hydrolase	57	0	0	0	0	0	0	1	1	J
ID870_09675	ychF	redox-regulated ATPase YchF	77	3.3	0	-2.12	771.4	0	-3.3	0	0	J
ID870_09680	-	hypothetical protein	8	129.6	0	-7.03	3110.7	0	-129.6	0	0	K
ID870_09685	yyzM	DUF951 family protein	12	10.9	0	-3.57	390.7	0	-10.9	0.0029	0.00511	S
ID870_09690	ytlR	diacylglycerol kinase	87	176.3	0	-7.47	46018.7	0	-176.3	0	0	I
ID870_09695	dnaN	DNA polymerase III subunit beta	87	0	90.7	6.52	0	23664.7	90.7	0.2512	0.39123	L
ID870_09700	dnaA	chromosomal replication initiator protein DnaA	107	0	0	0	0	0	0	1	1	L
ID870_09705	spo0J	ParB/RepB/Spo0J family partition protein	70	159	192.9	0.28	33382.6	40512.8	34	1	1	K
ID870_09710	htrA	trypsin-like peptidase domain-containing%0Aprotein	95	106.1	0	-6.74	30244.8	0	-106.1	0	0	O
ID870_09715	rlmH	23S rRNA%0A(pseudouridine(1915)-N(3))-methyltransferase RlmH	36	117.7	0	-6.89	12714.7	0	-117.7	0	0	J
ID870_09735	yfhO	YfhO family protein	259	78.6	7	-3.32	61073.4	5410.9	-71.6	0	0	S
ID870_09740	ykpA	ATP-binding cassette domain-containing protein	96	72.2	8.6	-2.93	20796.2	2487.8	-63.6	0	0	S
ID870_09745	-	YitT family protein	64	371.8	2290	2.62	71394.6	439685	1918.2	0.0037	0.00648	S
ID870_09750	yoaK	DUF1275 domain-containing protein	62	171.5	141.9	-0.27	31903.5	26386.6	-29.7	1	1	S
ID870_09755	trpS	tryptophan--tRNA ligase	77	0.1	0	-0.11	18.5	0	-0.1	0.5052	0.72465	J
ID870_09760	arcC	carbamate kinase	49	0.8	0	-0.87	121.7	0	-0.8	0.0264	0.04447	E
ID870_09765	arcD	arginine-ornithine antiporter	114	2.6	168.2	5.57	879.8	57529.8	165.6	0.5059	0.72465	E
ID870_09770	argF	ornithine carbamoyltransferase	61	0.9	0	-0.96	172.8	0	-0.9	0.0101	0.01741	E
ID870_09775	-	GNAT family N-acetyltransferase	33	107.1	0	-6.76	10602.9	0	-107.1	0	0	K
ID870_09780	arcA	arginine deiminase	75	1.2	0	-1.14	271.9	0	-1.2	0.001	0.00178	E
ID870_09785	-	B3/4 domain-containing protein	56	438.5	1480.8	1.75	73663.2	248782	1042.4	0.0381	0.06353	K
ID870_09790	arcR	Crp/Fnr family transcriptional regulator	51	13.4	0	-3.84	2044.5	0	-13.4	0	0	K
ID870_09795	arcR	arginine repressor	38	24.7	346.7	3.76	2817.1	39525	322	1	1	K
ID870_09800	guaB	IMP dehydrogenase	92	289.5	548.5	0.92	79892	151393	259.1	0.2625	0.40662	F
ID870_09805	-	helix-turn-helix transcriptional regulator	62	134	0	-7.08	24917.5	0	-134	0	0	S
ID870_09810	glcU	GRP family sugar transporter	59	184	149.1	-0.3	32570.6	26386.6	-34.9	1	1	U
ID870_09815	recF	DNA replication/repair protein RecF	85	3.9	0	-2.28	987.3	0	-3.9	0	0	L
ID870_09820	yaaA	S4 domain-containing protein YaaA	25	194.7	0	-7.61	14602.3	0	-194.7	0	0	S
ID870_09825	albE	insulinase family protein	118	159.3	12.3	-3.59	56405.5	4369	-147	0	0	S
ID870_09830	ymfH	insulinase family protein	99	146.8	305	1.05	43596.9	90572.6	158.2	0.4901	0.72465	S
ID870_09835	pgsA	CDP-diacylglycerol--glycerol-3-phosphate%0A3-phosphatidyltransferase	53	0	0	0	0	0	0	1	1	I
ID870_09840	ecfA1	energy-coupling factor transporter ATPase	53	4.2	0	-2.39	673.9	0	-4.2	0.1008	0.16254	P
ID870_09845	ecfA2	energy-coupling factor transporter ATPase	53	0	0	0	0	0	0	1	1	P
ID870_09850	ecfT	energy-coupling factor transporter transmembrane%0Aprotein EcfT	68	0.1	0	-0.09	13.3	0	-0.1	1	1	P
ID870_09855	lytE	LysM peptidoglycan-binding domain-containing%0Aprotein	39	77.7	0	-6.3	9085.4	0	-77.7	0	0	M
ID870_09860	-	transglycosylase SLT domain-containing protein	42	220.4	124.7	-0.82	27767.7	15712.4	-95.7	0.6471	0.89674	M
ID870_09865	sdaAA	L-serine ammonia-lyase%2C iron-sulfur-dependent%2C%0Asubunit alpha	52	7.6	0	-3.11	1186.6	0	-7.6	0	0	E
ID870_09870	sdaAB	L-serine ammonia-lyase%2C iron-sulfur-dependent%0Asubunit beta	52	26.1	0	-4.76	4078.3	0	-26.1	0	0	E
ID870_09875	mnmA	tRNA 2-thiouridine(34) synthase MnmA	83	0	0	0	0	0	0	1	1	J
ID870_09880	yvbG	MarC family protein	54	156.8	0	-7.3	25399.7	0	-156.8	0	0	U
ID870_09885	mnmG	tRNA uridine-5-carboxymethylaminomethyl(34)%0Asynthesis enzyme MnmG	128	0.1	26.1	4.63	35.6	10022.7	26	1	1	D
ID870_09890	yybT	DHH family phosphoesterase	171	17.7	0	-4.23	9101.4	0	-17.7	0	0	T
ID870_09895	rplI	50S ribosomal protein L9	32	45.6	0	-5.54	4373.2	0	-45.6	0	0	J
ID870_09900	dnaB	replicative DNA helicase	94	0.1	0	-0.09	17.6	0	-0.1	0.5	0.72465	L
ID870_09905	-	Veg family protein	23	0.3	0	-0.37	20.4	0	-0.3	1	1	S
ID870_09910	rpsD	30S ribosomal protein S4	34	0	0	0	0	0	0	1	1	J
ID870_09915	-	site-specific integrase	115	119.1	0	-6.91	41088.7	0	-119.1	0	0	L
ID870_09920	-	EbhA	79	138.1	194.9	0.49	32738.5	46187.4	56.7	1	1	S
ID870_09925	-	helix-turn-helix domain-containing protein	46	0.1	122.9	6.76	20.3	16961	122.8	1	1	K
ID870_09930	-	hypothetical protein	9	25.2	0	-4.71	679.8	0	-25.2	0.0008	0.00143	S
ID870_09935	-	phage repressor protein	37	94.5	0	-6.58	10487	0	-94.5	0	0	K
ID870_09940	-	Bro-N domain-containing protein	40	69.9	0	-6.15	8393.1	0	-69.9	0	0	S
ID870_09945	-	CopG family transcriptional regulator	8	0	0	0	0	0	0	1	1	S
ID870_09950	-	hypothetical protein	38	156.3	447.8	1.51	17823.3	51047.6	291.4	1	1	S
ID870_09955	-	hypothetical protein	25	100.2	0	-6.66	7513.8	0	-100.2	0	0	S
ID870_09960	-	hypothetical protein	19	69	0	-6.13	3932	0	-69	0	0	S
ID870_09965	-	hypothetical protein	18	6.8	0	-2.96	367	0	-6.8	0.0333	0.05581	S
ID870_09970	-	hypothetical protein	19	67.4	0	-6.1	3844	0	-67.4	0	0	S
ID870_09975	-	primase alpha helix C-terminal domain-containing%0Aprotein	72	128.5	0	-7.02	27748	0	-128.5	0	0	K
ID870_09980	-	virulence-associated protein E	107	160.3	0	-7.33	51459.9	0	-160.3	0	0	S
ID870_09985	-	hypothetical protein	14	116.4	0	-6.87	4887.7	0	-116.4	0	0	S
ID870_09990	-	DUF2758 domain-containing protein	12	57.9	0	-5.88	2082.8	0	-57.9	0	0	S
ID870_09995	-	hypothetical protein	37	220.4	356.1	0.69	24468.3	39525	135.6	1	1	S
ID870_10000	-	hypothetical protein	38	207	63.8	-1.68	23600.7	7273.6	-143.2	0.0021	0.00373	S
ID870_10005	-	DUF1492 domain-containing protein	14	156.9	0	-7.3	6591	0	-156.9	0	0	K
ID870_10010	-	DUF1492 domain-containing protein	31	149.5	92.1	-0.69	13903.8	8561.6	-57.4	0.9569	1	S
ID870_10015	-	type II toxin-antitoxin system RelB/DinJ family%0Aantitoxin	21	4.5	0	-2.45	281.2	0	-4.5	0.0984	0.15931	S
ID870_10020	-	type II toxin-antitoxin system RelE/ParE family%0Atoxin	32	128.6	0	-7.02	12343	0	-128.6	0	0	S
ID870_10025	-	DUF4298 domain-containing protein	25	78.7	351.8	2.15	5905.3	26386.6	273.1	1	1	S
ID870_10030	-	TetR/AcrR family transcriptional regulator%0AC-terminal domain-containing protein	40	149.2	60.6	-1.29	17902.9	7273.6	-88.6	0.0881	0.14345	K
ID870_10035	-	YhgE/Pip domain-containing protein	181	65.3	191.9	1.54	35484.5	104213	126.6	0.39	0.59599	V
ID870_10040	ypaA	DUF1304 domain-containing protein	36	128.7	0	-7.02	13897.8	0	-128.7	0	0	S
ID870_10045	-	alpha/beta hydrolase	67	67.9	0	-6.11	13651	0	-67.9	0	0	S
ID870_10050	mprF	bifunctional lysylphosphatidylglycerol%0Aflippase/synthetase MprF	227	58.8	0	-5.9	40058.4	0	-58.8	0	0	J
ID870_10055	proWX	ABC transporter permease/substrate-binding%0Aprotein	139	77.1	15.5	-2.24	32166.3	6482.2	-61.6	0	0	P
ID870_10060	proV	ABC transporter ATP-binding protein	51	155.6	6.5	-4.39	23805.7	987.8	-149.1	0	0	E
ID870_10065	TCS21_R	DNA-binding domain-containing protein	73	126.9	345.2	1.44	27782.7	75603.8	218.4	0.3901	0.59599	T
ID870_10070	TCS21_S	GHKL domain-containing protein	128	155.5	68.7	-1.17	59726.4	26386.6	-86.8	0.0983	0.15928	T
ID870_10075	argF	ornithine carbamoyltransferase	60	257.5	225.1	-0.19	46351.7	40512.8	-32.4	1	1	E
ID870_10080	arcC	carbamate kinase	68	206.2	8.8	-4.4	42055.5	1801.4	-197.3	0	0	E
ID870_10085	-	YfcC family protein	121	64.4	108.9	0.75	23367.8	39525	44.5	1	1	S
ID870_10090	TCS20_S	HAMP domain-containing histidine kinase	113	151.5	12.9	-3.46	51350	4369	-138.6	0	0	T
ID870_10095	TCS20_R	response regulator transcription factor	41	139.9	0	-7.14	17203.8	0	-139.9	0	0	T
ID870_10100	-	PepSY domain-containing protein	57	86.1	0	-6.44	14718.5	0	-86.1	0	0	S
ID870_10105	-	IS5 family transposase	43	251	111.9	-1.16	32385.4	14433.9	-139.2	0.0558	0.09175	L
ID870_10110	-	site-specific integrase	96	252.7	23.1	-3.39	72766.4	6662.4	-229.5	0	0	L
ID870_10115	-	MerR family transcriptional regulator	20	200	0	-7.65	12001.5	0	-200	0	0	S
ID870_10120	-	replication protein	43	125	33.9	-1.85	16130.9	4369	-91.2	0	0	S
ID870_10125	-	hypothetical protein	49	110.1	268.9	1.28	16178.4	39525	158.8	1	1	S
ID870_10130	-	DNA translocase FtsK	69	129.2	0	-7.02	26741.1	0	-129.2	0	0	D
ID870_10135	-	hypothetical protein	19	133	0	-7.07	7580.2	0	-133	0	0	S
ID870_10140	-	sigma-70 family RNA polymerase sigma factor	32	100.9	0	-6.67	9685	0	-100.9	0	0	S
ID870_10145	-	helix-turn-helix transcriptional regulator	115	176.6	0	-7.47	60941.3	0	-176.6	0	0	S
ID870_10150	cadX	Cd(II)/Zn(II)-sensing metalloregulatory%0Atranscriptional regulator CadX	24	8.1	0	-3.18	580.8	0	-8.1	0	0	K
ID870_10155	cadD	CadD family cadmium resistance transporter	49	131.8	0	-7.05	19378.5	0	-131.8	0	0	P
ID870_10160	rpmG	50S ribosomal protein L33	9	100.1	0	-6.66	2703.2	0	-100.1	0	0	J
ID870_10165	rpmF	50S ribosomal protein L32	11	0.2	0	-0.21	5.3	0	-0.2	1	1	J
ID870_10170	hisS	histidine--tRNA ligase	102	0	0	0	0	0	0	1	1	J
ID870_10175	aspS	aspartate--tRNA ligase	114	0	2.9	1.96	0	987.8	2.9	1	1	J
ID870_10180	-	YitT family protein	81	53.4	0	-5.76	12966.3	0	-53.4	0	0	S
ID870_10185	ypjC	YitT family protein	76	248.2	29.3	-3.04	56582.4	6691.1	-218.8	0	0	S
ID870_10190	-	bacteriocin immunity protein	27	48.4	0	-5.63	3921.6	0	-48.4	0	0	S
ID870_10195	argS	arginine--tRNA ligase	115	0.2	0	-0.21	55.1	0	-0.2	0.1766	0.28049	J
ID870_10200	argR	arginine repressor	32	579.3	387.9	-0.58	55612.6	37237.8	-191.4	0.7251	0.9945	K
ID870_10205	mutS	DNA mismatch repair protein MutS	174	146.5	240.8	0.71	76451.1	125697	94.3	0.509	0.72547	L
ID870_10210	cspA	cold-shock protein	8	561.1	0	-9.13	13465.7	0	-561.1	0	0	K
ID870_10215	mutL	DNA mismatch repair endonuclease MutL	145	109.5	0	-6.79	47633.6	0	-109.5	0	0	L
ID870_10220	lmrP	MFS transporter	91	187.8	0	-7.56	51261.3	0	-187.8	0	0	E
ID870_10225	ruvA	Holliday junction branch migration protein RuvA	40	2.6	0	-1.86	315.1	0	-2.6	0.0032	0.00562	L
ID870_10230	tag	DNA-3-methyladenine glycosylase I	48	223.8	183.2	-0.29	32231.9	26386.6	-40.6	1	1	L
ID870_10235	cinA	competence/damage-inducible protein A	98	182.1	14.9	-3.53	53533.4	4369	-167.2	0	0	S
ID870_10240	recA	recombinase RecA	54	2	0	-1.59	324.8	0	-2	0.0006	0.00108	L
ID870_10245	spxA_2	transcriptional regulator Spx	30	0	0	0	0	0	0	1	1	P
ID870_10250	yrzL	IreB family regulatory phosphoprotein	21	88.8	418.8	2.22	5597.1	26386.6	330	1	1	S
ID870_10255	yrrK	Holliday junction resolvase RuvX	31	0	0	0	0	0	0	1	1	L
ID870_10260	yrzB	DUF1292 domain-containing protein	11	0.6	0	-0.68	19.8	0	-0.6	0.5061	0.72465	S
ID870_10265	-	hypothetical protein	144	168.3	70.7	-1.24	72710.7	30539	-97.6	0.0029	0.00511	S
ID870_10270	nrdD	anaerobic ribonucleoside-triphosphate reductase	163	129.2	92	-0.49	63192.9	44970.9	-37.3	0.7236	0.99353	F
ID870_10275	-	hypothetical protein	8	149.9	0	-7.24	3596.9	0	-149.9	0	0	S
ID870_10280	ysjB	Gfo/Idh/MocA family oxidoreductase	70	216.9	0	-7.77	45555.6	0	-216.9	0	0	S
ID870_10285	-	GNAT family N-acetyltransferase	41	143	0	-7.17	17582.9	0	-143	0	0	S
ID870_10290	nrdG	anaerobic ribonucleoside-triphosphate reductase%0Aactivating protein	43	74.6	340.3	2.17	9627.1	43894	265.6	0.9013	1	O
ID870_10295	yaaA	peroxide stress protein YaaA	56	103.9	111.6	0.1	17457.4	18752.4	7.7	0.9079	1	S
ID870_10300	catE	VOC family protein	73	61.9	140.4	1.17	13550.7	30755.6	78.6	0.999	1	S
ID870_10305	yxeH	Cof-type HAD-IIB family hydrolase	57	118.3	25.5	-2.17	20234.2	4369	-92.8	0	0	S
ID870_10320	cmpC	ATP-binding cassette domain-containing protein	51	221.6	27.1	-2.98	33910.1	4152.4	-194.5	0	0	S
ID870_10325	groES	co-chaperone GroES	9	0.3	0	-0.42	9.2	0	-0.3	0.3979	0.60469	O
ID870_10330	groL	chaperonin GroEL	101	0.2	0	-0.27	61.1	0	-0.2	0.1264	0.20252	O
ID870_10335	-	hypothetical protein	39	257.8	0	-8.02	30162.9	0	-257.8	0	0	S
ID870_10340	-	GntR family transcriptional regulator	57	679.1	602.5	-0.17	116119	103027	-76.6	0.9011	1	K
ID870_10345	udp	uridine phosphorylase	46	49.2	0	-5.65	6789.8	0	-49.2	0	0	F
ID870_10350	-	NupC/NupG family nucleoside CNT transporter	81	110.9	352.7	1.66	26937.1	85712.4	241.9	0.5054	0.72465	F
ID870_10355	deoC	deoxyribose-phosphate aldolase	38	96	38.3	-1.3	10939	4369	-57.6	0.0686	0.11215	F
ID870_10360	deoB	phosphopentomutase	70	114.6	20.8	-2.41	24062.8	4369	-93.8	0	0	G
ID870_10365	tcaA	hypothetical protein	136	525.3	371.4	-0.5	214311	151544	-153.8	0.313	0.48076	S
ID870_10370	rluA	RluA family pseudouridine synthase	62	186.9	23.5	-2.94	34768.5	4369	-163.4	0	0	J
ID870_10375	pbp2A	penicillin-binding protein	200	110.5	10.8	-3.24	66274.5	6482.2	-99.7	0	0	M
ID870_10380	rpmG	50S ribosomal protein L33	14	52.7	0	-5.75	2212.7	0	-52.7	0	0	J
ID870_10385	secE	preprotein translocase subunit SecE	9	0	0	0	0	0	0	1	1	U
ID870_10390	-	YSIRK-type signal peptide-containing protein	189	109.9	7.3	-3.74	62327.4	4152.4	-102.6	0	0	D
ID870_10395	nusG	transcription termination/antitermination%0Aprotein NusG	27	10.7	0	-3.55	867.9	0	-10.7	0.0003	0.00054	K
ID870_10400	-	patatin family protein	67	148.7	0	-7.23	29886.5	0	-148.7	0	0	S
ID870_10405	naiP	MFS transporter	93	177.1	15.7	-3.42	49421.6	4369	-161.5	0	0	E
ID870_10410	leuS	leucine--tRNA ligase	100	0	0	0	0	0	0	1	1	J
ID870_10415	-	chromosome assembly protein	52	97.4	23.6	-2	15190.1	3678.2	-73.8	0	0	S
ID870_10420	TCS19_S	HAMP domain-containing histidine kinase	112	160.6	13	-3.53	53968.5	4369	-147.6	0	0	T
ID870_10425	TCS19_R	response regulator transcription factor	51	86.4	78.1	-0.14	13226.6	11950.5	-8.3	1	1	T
ID870_10430	vpr	S8 family serine peptidase	371	98.3	0	-6.63	109352	0	-98.3	0	0	O
ID870_10435	-	AzlC family ABC transporter permease	60	94.4	0	-6.58	16987.9	0	-94.4	0	0	E
ID870_10440	azlD	AzlD domain-containing protein	28	66.3	0	-6.07	5566.9	0	-66.3	0	0	S
ID870_10445	metE	5-methyltetrahydropteroyltriglutamate--%0Ahomocysteine S-methyltransferase	153	130.8	99.1	-0.4	60042.8	45480.2	-31.7	0.6568	0.9074	E
ID870_10450	yitJ	bifunctional homocysteine%0AS-methyltransferase/methylenetetrahydrofolate reductase	148	126	69.3	-0.85	55949.3	30755.6	-56.7	0.5431	0.76561	E
ID870_10455	yejC	DUF1003 domain-containing protein	47	94.6	280.3	1.56	13336.1	39525	185.7	1	1	S
ID870_10460	-	iron-containing alcohol dehydrogenase family%0Aprotein	78	86.2	0	-6.45	20180.6	0	-86.2	0	0	C
ID870_10465	flaR	DNA topology modulation protein	36	103.6	0	-6.71	11194	0	-103.6	0	0	F
ID870_10470	cfb	CAMP factor pore-forming toxin Cfb	58	304.2	451.2	0.57	52922.1	78515.7	147.1	0.5283	0.74684	N
ID870_10475	-	rhodanese-like domain-containing protein	20	311	0	-8.29	18658.4	0	-311	0	0	P
ID870_10480	-	CPBP family intramembrane metalloprotease	96	178.6	15.2	-3.47	51441.2	4369	-163.4	0	0	S
ID870_10485	-	TIGR00730 family Rossman fold protein	41	109.5	321.3	1.54	13464.4	39525	211.9	1	1	S
ID870_10490	-	MazG-like family protein	23	129	0	-7.02	8902.2	0	-129	0	0	S
ID870_10495	-	phosphatase PAP2 family protein	53	149.5	0	-7.23	23766.6	0	-149.5	0	0	I
ID870_10500	-	helix-turn-helix transcriptional regulator	87	133.6	0	-7.07	34863.8	0	-133.6	0	0	K
ID870_10505	-	PLDc N-terminal domain-containing protein	18	223.4	907.7	2.02	12064.9	49013.4	684.2	0.1011	0.1629	S
ID870_10510	yxlF	ABC transporter ATP-binding protein	70	149.4	48.4	-1.61	31377.8	10160.4	-101	0	0	V
ID870_10515	-	ABC transporter permease	88	199.9	3.7	-5.41	52781.2	987.8	-196.2	0	0	S
ID870_10520	-	GNAT family N-acetyltransferase	39	129.4	56.9	-1.17	15143	6662.4	-72.5	0.2423	0.37943	E
ID870_10525	-	helix-turn-helix transcriptional regulator	31	154.4	0	-7.28	14357.4	0	-154.4	0	0	K
ID870_10530	-	DUF2812 domain-containing protein	51	129	0	-7.02	19733.3	0	-129	0	0	S
ID870_10535	-	DUF2785 domain-containing protein	33	92.7	0	-6.55	9178.5	0	-92.7	0	0	S
ID870_10540	-	aminoglycoside 6-adenylyltransferase	56	150.1	0	-7.24	25225.1	0	-150.1	0	0	S
ID870_10545	-	IS5 family transposase	43	240.8	204.5	-0.23	31059.3	26386.6	-36.2	1	1	L
[truncated: 8 more rows]
